# Supplementary material for: First Survey of the Wheat Chromosome 5A Composition through a Next Generation Sequencing Approach
Source: PLoS One. 2011 Oct 18;6(10):e26421. doi: 10.1371/journal.pone.0026421 (PMC3196578; doi:10.1371/journal.pone.0026421)
Supplement: Table S2 — Complete list of Brachypodium genes homologous to the wheat 5A sequences ordered according to the position in the Brachypodium genome. (XLSX) [file pone.0026421.s003.xlsx]

## Sheet: 5AS_zipper _table
First Survey of the Wheat Chromosome 5A Composition through a Next Generation Sequencing Approach (Vitulo et al).
Supplementary Table 2: Complete list of Brachypodium genes homologous to the wheat 5A sequences ordered according to the position in the Brachypodium genome.
Brachypodium	Oryza	Shorgum	Code	Wheat_454_reads	E value	identity	GrainGene_EST	bin
Bradi4g00230	ref|NC_008405.1|:c27518923-27517683	Sb08g023260.1	O1S1(111)	F1IZ1KN01DH3VZ	1e-77	84.34	-
Bradi4g00250	ref|NC_008405.1|:27523411-27527230	Sb08g023270.1	O1S1(111)	F1IZ1KN01AJS6H	3e-56	89.89	-
Bradi4g00260	ref|NC_008405.1|:27528159-27529292	Sb01g010030.3	O1S0(100)	F1IZ1KN02HPAD3	1e-136	94.08	CD373555	5AL12-0.35-0.57
Bradi4g00270	ref|NC_008401.1|:19459198-19461635	Sb06g032440.1	O0S0(111)	F1G5VAE02J2DYL	1e-118	89.92	-
Bradi4g00300	ref|NC_008405.1|:27548813-27549826	Sb08g023300.1	O1S1(111)	F1IZ1KN01C33LP	4e-82	87.32	-
Bradi4g00320	ref|NC_008405.1|:c27554150-27550548	Sb08g023310.1	O1S1(111)	F1IZ1KN02H7FGD	1e-103	88.60	-
Bradi4g00330	ref|NC_008405.1|:27501167-27507614	Sb01g047540.1	O1S0(111)	F1IZ1KN02G3MPD	1e-85	96.30	-
Bradi4g00340	ref|NC_008396.1|:23456568-23457561	Sb08g023230.1	O0S1(111)	F1IZ1KN01CZXAD	6e-20	81.40	-
Bradi4g00400	ref|NC_008405.1|:27475302-27477586	Sb08g023180.1	O1S1(111)	F1IZ1KN01CXBWH	1e-46	92.59	-
Bradi4g00410	ref|NC_008405.1|:27472457-27474354	Sb08g023170.1	O1S1(111)	F1IZ1KN02GE2OG	6e-44	85.02	-
Bradi4g00430	ref|NC_008405.1|:27466516-27470994	Sb08g023160.1	O1S1(111)	F1G5VAE02JGPM6	1e-67	90.23	-
Bradi4g00440	ref|NC_008405.1|:13923681-13925081	Sb08g023150.1	O1S1(100)	F1IZ1KN01A00RT	4e-61	85.76	-
Bradi4g00460	ref|NC_008405.1|:13923681-13925081	Sb08g023150.1	O1S1(000)	F1IZ1KN01A00RT	2e-60	85.62	-
Bradi4g00470	ref|NC_008405.1|:c27450448-27448871	Sb08g023140.1	O1S1(110)	F1IZ1KN01A00RT	2e-77	86.84	-
Bradi4g00480	ref|NC_008405.1|:27443597-27446740	Sb08g023130.1	O1S1(111)	F1IZ1KN02IAZS5	1e-92	90.10	-
Bradi4g00490	ref|NC_008405.1|:c27437675-27435096	Sb08g023090.1	O1S1(111)	F1G5VAE02G1O3N	2e-36	82.89	-
Bradi4g00500	ref|NC_008405.1|:27430536-27434532	Sb08g023080.1	O1S1(111)	F1G5VAE02JKAS1	1e-23	85.11	-
Bradi4g00530	ref|NC_008405.1|:c27386679-27382639	Sb08g023060.1	O1S1(110)	F1G5VAE02J230R	5e-73	89.34	-
Bradi4g00640	ref|NC_008399.1|:17332048-17335089	Sb05g001920.1	O0S0(111)	F1G5VAE01CGFG0	1e-89	86.58	-
Bradi4g00660	ref|NC_008405.1|:c27334741-27331801	Sb08g022990.1	O1S1(111)	F1IZ1KN01CNAON	9e-41	94.50	-
Bradi4g00670	ref|NC_008405.1|:c27324776-27322920	Sb08g022980.1	O1S1(001)	F1IZ1KN01A4R5D	6e-40	84.10	-
Bradi4g00740	ref|NC_008405.1|:c27310517-27308143	Sb08g022960.1	O1S1(111)	F1G5VAE02F5JE5	1e-141	91.82	-
Bradi4g00750	ref|NC_008405.1|:27302700-27307262	Sb08g022950.1	O1S1(111)	F1G5VAE02IJ94V	1e-57	93.51	-
Bradi4g00760	ref|NC_008405.1|:27300978-27301682	Sb08g022940.1	O1S1(111)	F1IZ1KN02HO12J	1e-114	87.12	-
Bradi4g00780	ref|NC_008405.1|:27275114-27275476	Sb08g022890.1	O1S1(111)	F1IZ1KN01A1MW2	4e-21	91.25	-
Bradi4g00800	ref|NC_008405.1|:c27249169-27246769	Sb09g027390.1	O1S0(110)	F1IZ1KN02IB87W	5e-31	90.27	-
Bradi4g00830	ref|NC_008405.1|:c27209695-27209303	-	O1(100)	F1IZ1KN02I65M6	1e-20	94.03	-
Bradi4g00860	ref|NC_008405.1|:c27195221-27190983	Sb08g022840.1	O1S1(111)	F1IZ1KN01DQBC5	2e-85	89.82	-
Bradi4g00880	ref|NC_008405.1|:27158810-27161969	Sb08g022790.1	O1S1(111)	F1IZ1KN01EPXBE	1e-43	82.10	-
Bradi4g00910	ref|NC_008405.1|:c27135408-27131116	Sb08g022770.1	O1S1(111)	F1G5VAE01E418J	1e-97	89.46	-
Bradi4g00930	ref|NC_008395.1|:c13182429-13178283	Sb01g012290.1	O0S0(111)	F1IZ1KN02GOXMR	7e-42	95.33	-
Bradi4g00940	ref|NC_008405.1|:27096477-27097078	Sb08g022740.1	O1S1(011)	F1IZ1KN02JEA23	1e-30	92.71	BE406557	5AL23-0.87-1.00
Bradi4g00950	ref|NC_008405.1|:c27093029-27088514	Sb04g004300.1	O1S0(111)	F1IZ1KN02FV1CK	6e-79	95.16	-
Bradi4g00980	ref|NC_008405.1|:c27064831-27061794	Sb08g022690.1	O1S1(111)	F1IZ1KN01BZ3BX	2e-72	88.84	-
Bradi4g00990	ref|NC_008405.1|:27058329-27061030	Sb08g022680.1	O1S1(110)	F1IZ1KN02HGYIL	2e-42	88.41	-
Bradi4g01040	ref|NC_008405.1|:c27037816-27033927	Sb08g022550.1	O1S1(111)	F1G5VAE02H4DVS	5e-35	88.57	-
Bradi4g01070	ref|NC_008405.1|:26937624-26938944	Sb08g022360.1	O1S1(111)	F1IZ1KN01DTKWV	2e-48	88.35	-
Bradi4g01080	ref|NC_008405.1|:3200787-3206332	Sb05g002340.1	O1S0(111)	FZML3WB02H0BG1	2e-84	88.66	-
Bradi4g01100	ref|NC_008405.1|:c26817137-26814289	Sb08g022310.1	O1S1(111)	F1IZ1KN02GOCZE	1e-72	93.19	-
Bradi4g01130	ref|NC_008405.1|:c26736417-26732439	Sb08g022280.1	O1S1(111)	FZML3WB01EQDOG	5e-50	97.35	-
Bradi4g01140	ref|NC_008405.1|:26727171-26729642	Sb08g022276.1	O1S1(111)	F1IZ1KN02FTCB9	4e-57	85.93	BG607757	5AS3-0.75-0.98
Bradi4g01150	ref|NC_008396.1|:25439649-25443502	Sb08g022273.1	O0S1(010)	F1IZ1KN02ID61U	3e-35	93.27	-
Bradi4g01160	ref|NC_008405.1|:c26722603-26720533	Sb08g022270.1	O1S1(001)	F1IZ1KN01EILJ7	5e-61	87.50	-
Bradi4g01170	-	Sb04g028800.1	S0(010)	F1G5VAE02JL2VM	3e-34	80.80	-
Bradi4g01180	ref|NC_008405.1|:c26722603-26720533	Sb08g022270.1	O1S1(111)	F1IZ1KN01EILJ7	8e-66	88.33	-
Bradi4g01210	ref|NC_008405.1|:c26674136-26669487	Sb08g017730.1	O1S1(111)	F1G5VAE02ILDKO	1e-66	91.04	-
Bradi4g01220	ref|NC_008405.1|:26669737-26670824	Sb08g017730.1	O1S1(100)	F1IZ1KN02HI857	4e-28	87.50	-
Bradi4g01230	ref|NC_008405.1|:c26665969-26663965	Sb08g022140.1	O1S1(111)	F1G5VAE01DTIU5	1e-37	87.50	-
Bradi4g01240	ref|NC_008405.1|:c26659403-26655170	Sb08g022100.1	O1S1(111)	F1G5VAE02IDVAH	2e-82	92.11	-
Bradi4g01250	-	Sb08g022090.1	S1(010)	F1G5VAE02JTEPW	2e-30	97.33	-
Bradi4g01300	ref|NC_008405.1|:26511740-26520473	Sb08g022030.1	O1S1(111)	F1IZ1KN02JOOYU	9e-26	90.00	-
Bradi4g01320	ref|NC_008405.1|:c26471286-26467252	Sb08g022010.1	O1S1(111)	F1IZ1KN01BBHPJ	3e-78	90.72	-
Bradi4g01330	-	Sb08g021970.1	S1(000)	F1IZ1KN02IDA6W	3e-28	90.38	-
Bradi4g01350	-	Sb08g021970.1	S1(010)	F1IZ1KN02IDA6W	5e-30	91.92	-
Bradi4g01360	ref|NC_008405.1|:c26406861-26403124	Sb08g021930.1	O1S1(111)	F1IZ1KN02J25LC	1e-54	88.83	-
Bradi4g01380	ref|NC_008405.1|:c26383996-26381025	Sb08g021910.1	O1S1(111)	FZML3WB01BSE8Y	1e-69	88.40	-
Bradi4g01390	ref|NC_008405.1|:c26371649-26368323	Sb08g021890.1	O1S1(111)	F1IZ1KN01AZ1EW	4e-55	83.99	BQ161441	5AS3-0.75-0.98
Bradi4g01400	ref|NC_008401.1|:c4495376-4490855	Sb07g004890.2	O0S0(111)	F1IZ1KN02H8VSY	1e-35	88.28	-
Bradi4g01440	ref|NC_008396.1|:24764283-24766109	Sb01g013520.1	O0S0(001)	F1G5VAE01CK8TY	2e-85	85.75	-
Bradi4g01450	ref|NC_008405.1|:c26245299-26244667	Sb08g021800.1	O1S1(111)	F1G5VAE02JTOEI	6e-11	94.12	-
Bradi4g01460	ref|NC_008405.1|:26233881-26236812	Sb08g021770.1	O1S1(111)	F1IZ1KN02GEHJK	1e-152	89.26	-
Bradi4g01480	ref|NC_008405.1|:c26229421-26228618	Sb08g021750.1	O1S1(101)	F1IZ1KN01C6B47	6e-34	93.14	-
Bradi4g01490	ref|NC_008405.1|:26214813-26218215	Sb08g021740.1	O1S1(111)	F1IZ1KN02FXBOG	1e-50	93.48	-
Bradi4g01520	ref|NC_008405.1|:26206683-26212559	Sb08g021730.1	O1S1(111)	F1IZ1KN02GPIK4	1e-141	88.08	-
Bradi4g01530	ref|NC_008405.1|:26206683-26212559	Sb08g021730.1	O1S1(001)	F1IZ1KN02G2YMQ	1e-72	96.30	-
Bradi4g01540	ref|NC_008405.1|:26206683-26212559	Sb08g021720.1	O1S1(010)	F1IZ1KN02GPIK4	1e-128	87.32	-
Bradi4g01560	ref|NC_008400.1|:11391638-11394064	Sb09g028470.1	O0S0(010)	F1G5VAE01BLUQT	4e-33	89.52	-
Bradi4g01570	ref|NC_008405.1|:c26174845-26173351	Sb08g021680.1	O1S1(101)	F1G5VAE01CNBZP	4e-95	93.25	-
Bradi4g01590	ref|NC_008405.1|:26162419-26164045	Sb08g021660.1	O1S1(111)	F1IZ1KN02HFT25	9e-92	90.11	-
Bradi4g01610	ref|NC_008405.1|:26154024-26156194	Sb08g021640.1	O1S1(111)	F1G5VAE02J3CNA	6e-26	83.43	-
Bradi4g01620	-	Sb08g021630.1	S1(010)	F1IZ1KN02GZXXH	1e-158	91.42	-
Bradi4g01630	ref|NC_008405.1|:c26144424-26138295	Sb08g021620.1	O1S1(111)	F1IZ1KN02H0910	9e-52	95.31	-
Bradi4g01640	ref|NC_008405.1|:c26137004-26134960	Sb08g021610.1	O1S1(111)	F1IZ1KN02H7EEQ	4e-91	93.16	-
Bradi4g01650	ref|NC_008405.1|:26128201-26131104	Sb08g021600.1	O1S1(000)	FZML3WB02I6KJF	4e-96	88.49	-
Bradi4g01660	ref|NC_008405.1|:c26118323-26117160	Sb08g021600.1	O1S1(100)	FZML3WB02HNZPZ	4e-98	87.71	-
Bradi4g01670	ref|NC_008405.1|:26122341-26124009	Sb08g021600.1	O1S1(101)	FZML3WB02I6KJF	1e-103	89.32	-
Bradi4g01680	ref|NC_008405.1|:26122341-26124009	Sb08g021540.1	O1S1(010)	F1G5VAE01B4K8K	1e-125	87.96	-
Bradi4g01710	ref|NC_008405.1|:26056952-26058339	Sb07g015000.1	O1S0(100)	F1IZ1KN01DJL7J	4e-59	90.96	-
Bradi4g01720	ref|NC_008401.1|:1738321-1742279	Sb08g021470.1	O0S1(010)	F1G5VAE02IO6Z0	1e-79	88.77	-
Bradi4g01730	ref|NC_008405.1|:c26041079-26036283	Sb08g021460.1	O1S1(111)	F1IZ1KN02F3ODC	1e-102	84.41	-
Bradi4g01750	ref|NC_008405.1|:26032135-26035177	Sb08g021450.1	O1S1(111)	F1IZ1KN01BBO1M	2e-50	87.62	-
Bradi4g01760	ref|NC_008405.1|:26023638-26026465	Sb08g021440.2	O1S1(111)	F1G5VAE02HX1OE	1e-82	88.59	-
Bradi4g01770	ref|NC_008405.1|:c26021030-26018600	Sb03g005080.1	O1S0(101)	F1IZ1KN01BP36S	1e-56	93.92	BF292081	5AS7/10-0.98-1.00
Bradi4g01780	ref|NC_008394.1|:c33059818-33058441	Sb01g013680.1	O0S0(000)	FZML3WB01A7FGT	1e-121	89.38	-
Bradi4g01790	ref|NC_008405.1|:c26009489-26002797	Sb08g002530.1	O1S1(111)	F1IZ1KN02HR7VR	1e-111	87.65	-
Bradi4g01800	ref|NC_008396.1|:c24503071-24498212	Sb01g013690.1	O0S0(001)	F1G5VAE02JBPGJ	1e-33	84.34	-
Bradi4g01810	ref|NC_008396.1|:c23624627-23618665	Sb01g013700.1	O0S0(111)	F1IZ1KN01BCLHR	4e-70	92.67	-
Bradi4g01820	ref|NC_008405.1|:c25989968-25987384	Sb08g021370.1	O1S1(111)	F1IZ1KN02HVAHT	4e-53	91.36	-
Bradi4g01900	ref|NC_008405.1|:c25948193-25946501	Sb08g021340.1	O1S1(111)	F1G5VAE02J3AA3	8e-80	92.24	-
Bradi4g01910	ref|NC_008405.1|:c25940314-25935688	Sb08g021330.1	O1S1(111)	F1IZ1KN01AMM7A	1e-113	88.51	-
Bradi4g01930	ref|NC_008405.1|:c25931447-25928373	Sb08g021320.1	O1S1(111)	F1IZ1KN02I4ORI	8e-72	85.71	-
Bradi4g01940	ref|NC_008405.1|:c25925244-25922670	Sb08g021310.2	O1S1(110)	F1G5VAE01BS8AU	2e-49	88.89	-
Bradi4g01980	ref|NC_008405.1|:25918010-25919104	Sb08g021190.1	O1S1(111)	F1IZ1KN02F4A0T	1e-105	89.24	-
Bradi4g02000	ref|NC_008405.1|:c25866329-25862671	Sb08g021180.1	O1S1(111)	F1G5VAE01BF30A	4e-58	85.61	-
Bradi4g02010	ref|NC_008396.1|:c35562908-35559239	Sb06g001010.1	O0S0(111)	F1IZ1KN02GU649	2e-96	89.27	-
Bradi4g02020	ref|NC_008405.1|:c25856391-25854662	Sb08g021170.1	O1S1(111)	FZML3WB02HCR14	4e-79	87.04	-
Bradi4g02030	ref|NC_008405.1|:c26160330-26157796	Sb08g021110.1	O1S1(111)	F1IZ1KN01CYXCQ	1e-136	89.61	-
Bradi4g02040	ref|NC_008405.1|:c25851850-25849280	Sb08g021100.1	O1S1(111)	F1IZ1KN01AMHD1	7e-42	96.12	BM137377	5AS3-0.75-0.98
Bradi4g02050	ref|NC_008405.1|:c25842856-25841669	Sb08g021090.1	O1S1(111)	FZML3WB01C1WW7	4e-37	85.56	-
Bradi4g02060	ref|NC_008405.1|:25834719-25839798	Sb08g021080.1	O1S1(111)	F1IZ1KN01EQ475	7e-37	94.59	-
Bradi4g02070	ref|NC_008405.1|:25824311-25829003	Sb08g021070.1	O1S1(111)	F1IZ1KN01EDVE5	3e-56	86.48	-
Bradi4g02080	-	Sb08g021010.1	S1(010)	F1IZ1KN01ALI92	6e-41	92.86	-
Bradi4g02090	-	Sb08g020990.1	S1(010)	FZML3WB01B5KT5	1e-12	88.57	-
Bradi4g02100	ref|NC_008405.1|:25785749-25791288	Sb08g020980.1	O1S1(111)	F1IZ1KN01DQ7FS	4e-93	87.04	BF484701	5AS3-0.75-0.98
Bradi4g02120	ref|NC_008405.1|:c11168320-11164802	Sb08g020970.1	O1S1(111)	F1IZ1KN02J02SY	1e-106	86.79	-
Bradi4g02130	ref|NC_008405.1|:11184047-11190317	Sb08g020960.1	O1S1(111)	F1G5VAE02FUA65	2e-78	90.46	-
Bradi4g02160	ref|NC_008405.1|:c25774642-25771870	Sb08g020890.1	O1S1(111)	FZML3WB02H4CE3	2e-67	89.27	-
Bradi4g02170	ref|NC_008394.1|:28517363-28526946	Sb03g031680.1	O0S0(011)	F1IZ1KN02JD439	3e-92	89.49	-
Bradi4g02180	ref|NC_008405.1|:25733376-25735439	-	O1(000)	F1IZ1KN02HI8SJ	1e-23	85.71	-
Bradi4g02190	-	Sb08g020090.1	S1(000)	FZML3WB02HD6K8	1e-38	86.63	-
Bradi4g02210	-	Sb08g020090.1	S1(010)	FZML3WB02HD6K8	2e-18	85.00	-
Bradi4g02220	ref|NC_008405.1|:25626210-25631549	Sb08g020880.1	O1S1(010)	F1IZ1KN01A6D19	1e-61	81.42	-
Bradi4g02240	ref|NC_008405.1|:25733376-25735439	Sb10g022290.1	O1S0(110)	F1IZ1KN02HF5MF	2e-60	82.07	-
Bradi4g02250	ref|NC_008397.1|:c6930964-6928528	Sb06g002210.1	O0S0(000)	F1IZ1KN02H4LEN	1e-100	87.98	-
Bradi4g02260	ref|NC_008397.1|:30716247-30718884	Sb06g027850.1	O0S0(111)	F1IZ1KN02GA371	3e-88	94.37	-
Bradi4g02270	ref|NC_008405.1|:c25740433-25735902	Sb08g020860.1	O1S1(111)	F1IZ1KN02JA5RE	8e-65	93.98	BQ167501	5AS3-0.75-0.98
Bradi4g02280	ref|NC_008404.1|:c5281496-5280276	Sb10g007930.1	O0S0(100)	F1G5VAE02FUXLA	1e-23	86.78	-
Bradi4g02290	ref|NC_008405.1|:25733376-25735439	Sb08g020850.1	O1S1(000)	F1G5VAE01B77A3	2e-34	79.58	-
Bradi4g02350	ref|NC_008405.1|:25675563-25678546	Sb08g020830.1	O1S1(111)	F1IZ1KN01CDKI4	9e-89	94.76	-
Bradi4g02380	ref|NC_008405.1|:25610200-25615287	Sb08g020810.1	O1S1(111)	F1IZ1KN01EHYR7	1e-80	91.14	-
Bradi4g02390	ref|NC_008405.1|:c25602435-25596027	Sb08g020800.1	O1S1(111)	F1G5VAE02IOJKH	8e-91	86.36	-
Bradi4g02400	ref|NC_008405.1|:c25594497-25592752	Sb04g011270.1	O1S0(100)	F1IZ1KN02HOV3U	2e-57	95.04	-
Bradi4g02410	ref|NC_008405.1|:c25590907-25587313	Sb08g020790.1	O1S1(111)	F1IZ1KN01CLYSW	1e-82	85.24	-
Bradi4g02420	ref|NC_008405.1|:c25576642-25574771	Sb08g020780.1	O1S1(111)	F1IZ1KN02JAGNZ	1e-162	90.38	-
Bradi4g02430	ref|NC_008405.1|:c25566242-25562214	Sb08g020760.1	O1S1(111)	F1IZ1KN01C8DDB	1e-59	91.53	-
Bradi4g02440	ref|NC_008405.1|:c25555613-25552157	Sb08g020750.1	O1S1(111)	F1IZ1KN01DK941	1e-118	87.02	BF484212	5AS3-0.75-0.98
Bradi4g02470	ref|NC_008405.1|:c25526273-25521641	Sb08g020725.1	O1S1(110)	F1IZ1KN02IS2VR	4e-64	90.24	-
Bradi4g02480	ref|NC_008405.1|:25496311-25496811	Sb08g020710.1	O1S1(001)	F1G5VAE02J2SB8	3e-31	83.56	-
Bradi4g02570	ref|NC_008405.1|:25366500-25369744	Sb08g020600.1	O1S1(111)	F1IZ1KN01EVJ79	9e-58	96.92	-
Bradi4g02580	ref|NC_008405.1|:25359280-25360267	Sb08g020590.1	O1S1(111)	F1G5VAE02JR0UL	1e-18	90.24	-
Bradi4g02590	ref|NC_008405.1|:25682137-25685362	Sb02g036590.1	O1S0(110)	F1G5VAE02HPOHJ	5e-63	94.84	-
Bradi4g02600	ref|NC_008405.1|:c25349501-25344954	Sb08g020580.1	O1S1(111)	F1IZ1KN01EA8ZF	5e-62	89.86	BE444720	5AS3-0.75-0.98
Bradi4g02610	ref|NC_008405.1|:25339515-25343129	Sb08g020570.1	O1S1(111)	FZML3WB02HBUMW	7e-31	90.83	BE405614	5AS3-0.75-0.98
Bradi4g02620	ref|NC_008405.1|:25331667-25335869	Sb08g020560.1	O1S1(111)	F1IZ1KN01DEEU4	8e-29	83.87	-
Bradi4g02630	ref|NC_008405.1|:25316689-25317278	Sb08g020520.1	O1S1(111)	F1IZ1KN01BBS64	1e-27	90.29	-
Bradi4g02640	ref|NC_008405.1|:25305423-25310237	Sb08g020510.2	O1S1(111)	F1IZ1KN02HQ689	8e-46	96.36	-
Bradi4g02650	ref|NC_008405.1|:c25285491-25284080	Sb08g020500.1	O1S1(111)	FZML3WB01A0EZV	4e-58	87.89	BG606337	5AS3-0.75-0.98
Bradi4g02660	ref|NC_008405.1|:25269721-25273917	Sb08g020450.1	O1S1(010)	FZML3WB02G384X	7e-31	90.83	-
Bradi4g02680	ref|NC_008405.1|:c25137219-25135391	Sb08g020270.1	O1S1(111)	F1IZ1KN01EH9LU	1e-75	87.93	-
Bradi4g02690	ref|NC_008405.1|:25128083-25131657	Sb01g014200.1	O1S0(100)	F1G5VAE01AZDGN	8e-75	90.69	-
Bradi4g02700	ref|NC_008405.1|:c25125220-25121029	Sb08g020250.1	O1S1(111)	F1IZ1KN02I6JGD	2e-81	90.91	-
Bradi4g02720	ref|NC_008405.1|:25104303-25111086	Sb08g020210.1	O1S1(001)	F1IZ1KN02IHC5F	2e-38	80.10	-
Bradi4g02730	ref|NC_008405.1|:25104303-25111086	Sb08g020210.1	O1S1(111)	F1G5VAE01BHVBU	3e-72	89.01	-
Bradi4g02740	ref|NC_008405.1|:25097353-25101407	Sb08g020190.1	O1S1(111)	FZML3WB02GC409	4e-50	95.87	BE352603	C-5AS1-0.40
Bradi4g02750	ref|NC_008405.1|:25091074-25094271	Sb08g020180.1	O1S1(111)	F1IZ1KN02IKERW	6e-46	86.41	-
Bradi4g02760	ref|NC_008405.1|:25086579-25089919	Sb08g020170.1	O1S1(111)	F1G5VAE02G6DJS	1e-67	91.59	-
Bradi4g02770	ref|NC_008405.1|:25080419-25081120	Sb04g033760.1	O1S0(110)	F1IZ1KN01AQBD5	1e-138	93.26	-
Bradi4g02810	ref|NC_008403.1|:18232889-18234816	Sb08g020140.1	O0S1(111)	FZML3WB02HMZBC	2e-49	89.53	-
Bradi4g02820	ref|NC_008405.1|:25073910-25074734	Sb08g020133.1	O1S1(111)	F1IZ1KN02G29OI	1e-22	91.57	-
Bradi4g02840	ref|NC_008405.1|:c25065836-25064023	Sb08g020120.1	O1S1(001)	F1G5VAE02IZHXI	2e-18	82.07	-
Bradi4g02850	ref|NC_008405.1|:25055674-25059888	Sb08g020100.1	O1S1(111)	F1G5VAE02GY6R2	1e-132	87.62	-
Bradi4g02880	ref|NC_008405.1|:c25014351-25009721	Sb08g020070.1	O1S1(101)	F1IZ1KN02J2TPV	8e-58	93.04	-
Bradi4g02900	ref|NC_008405.1|:24979601-24983867	Sb08g020040.1	O1S1(111)	F1IZ1KN01DIACX	1e-115	86.84	-
Bradi4g02930	ref|NC_008405.1|:c24910836-24906361	Sb08g019970.1	O1S1(111)	F1IZ1KN02HQMTG	1e-105	88.24	-
Bradi4g02950	ref|NC_008405.1|:c24853673-24851687	Sb08g019920.1	O1S1(111)	F1IZ1KN02GKCDN	4e-51	83.91	-
Bradi4g02970	ref|NC_008397.1|:31508349-31510932	Sb01g004350.1	O0S0(111)	F1IZ1KN01BAUKF	3e-39	88.89	BF483482	5AS3-0.75-0.98
Bradi4g02980	ref|NC_008405.1|:24776359-24779085	Sb08g019870.1	O1S1(111)	F1IZ1KN01BXOP2	1e-166	90.66	-
Bradi4g02990	ref|NC_008405.1|:c24853673-24851687	Sb08g019900.1	O1S1(010)	F1IZ1KN02H3JEY	1e-96	86.17	-
Bradi4g03030	ref|NC_008402.1|:c17454909-17449054	Sb02g026870.1	O0S0(000)	F1G5VAE02IRVLV	8e-81	89.66	-
Bradi4g03060	ref|NC_008405.1|:c24673413-24670970	Sb08g019790.1	O1S1(111)	FZML3WB01B0OLH	5e-40	93.10	-
Bradi4g03070	ref|NC_008396.1|:c23235279-23233883	Sb08g019780.1	O0S1(010)	FZML3WB02J2R0K	5e-84	87.08	-
Bradi4g03120	ref|NC_008405.1|:c24664540-24662147	Sb08g019770.1	O1S1(111)	F1G5VAE01AKA2M	1e-37	91.13	-
Bradi4g03130	ref|NC_008405.1|:24519204-24524285	Sb08g019740.1	O1S1(111)	F1IZ1KN01CMLAY	1e-160	94.24	-
Bradi4g03150	ref|NC_008396.1|:c7424982-7421357	Sb08g019730.1	O0S1(110)	F1IZ1KN01DWLTB	1e-82	91.81	-
Bradi4g03220	ref|NC_008405.1|:c24495418-24493168	Sb01g014720.1	O1S0(100)	F1IZ1KN01BKX13	4e-60	93.67	-
Bradi4g03230	ref|NC_008405.1|:24490178-24492612	Sb08g019690.1	O1S1(111)	F1IZ1KN02I12NQ	1e-139	91.07	-
Bradi4g03290	ref|NC_008405.1|:c27017176-27016400	Sb03g037720.1	O1S0(001)	F1G5VAE02G6ACH	5e-43	81.43	-
Bradi4g03340	ref|NC_008405.1|:c24271894-24271151	Sb08g019490.1	O1S1(001)	F1IZ1KN01EFGHJ	6e-18	86.87	-
Bradi4g03360	ref|NC_008405.1|:24225180-24230856	Sb08g019525.1	O1S1(111)	F1IZ1KN02FUYH4	1e-107	92.07	-
Bradi4g03380	ref|NC_008405.1|:c24240254-24238659	Sb08g019540.1	O1S1(111)	F1G5VAE02I9UTB	5e-91	90.29	-
Bradi4g03390	ref|NC_008405.1|:24246217-24247557	Sb08g019550.1	O1S1(111)	F1G5VAE02J33S4	6e-75	85.97	-
Bradi4g03410	ref|NC_008405.1|:c24271894-24271151	Sb08g019490.1	O1S1(111)	F1IZ1KN01EFGHJ	6e-27	91.49	-
Bradi4g03420	ref|NC_008405.1|:24280978-24285530	Sb08g019580.1	O1S1(111)	F1IZ1KN01EJMSS	3e-71	92.04	-
Bradi4g03430	ref|NC_008405.1|:c24220164-24219574	Sb08g019500.1	O1S1(111)	F1G5VAE01BGWGM	9e-19	81.07	-
Bradi4g03460	ref|NC_008405.1|:c24180120-24179533	Sb01g014840.1	O1S0(100)	F1IZ1KN01BAXPP	1e-101	87.06	-
Bradi4g03470	ref|NC_008405.1|:24176326-24178065	Sb08g019410.1	O1S1(111)	FZML3WB02G4F7P	2e-56	88.67	-
Bradi4g03480	ref|NC_008405.1|:24171515-24174910	Sb01g014860.1	O1S0(100)	F1IZ1KN01C79XL	8e-52	85.43	CD453401	5AS3-0.75-0.98
Bradi4g03490	ref|NC_008405.1|:c24157223-24153734	Sb08g019400.1	O1S1(111)	F1IZ1KN01C3570	0.0	91.36	-
Bradi4g03500	ref|NC_008396.1|:c22556021-22541361	Sb08g019390.1	O0S1(011)	FZML3WB02GFTOC	9e-65	90.73	-
Bradi4g03520	ref|NC_008405.1|:24100015-24102754	Sb01g007340.1	O1S0(100)	F1G5VAE02JHIAL	1e-100	87.84	-
Bradi4g03530	ref|NC_008405.1|:24094374-24097919	Sb08g019370.1	O1S1(111)	F1G5VAE02H31IS	1e-30	89.34	-
Bradi4g03580	ref|NC_008405.1|:24087366-24088099	Sb08g019350.1	O1S1(110)	FZML3WB02I2475	6e-30	95.18	-
Bradi4g03590	ref|NC_008405.1|:24079426-24080451	Sb08g019340.1	O1S1(011)	F1G5VAE02GCJO2	5e-84	85.34	-
Bradi4g03600	ref|NC_008405.1|:24079426-24080451	Sb08g019340.1	O1S1(101)	F1G5VAE02GCJO2	5e-84	85.34	-
Bradi4g03610	ref|NC_008405.1|:24071417-24072760	Sb08g019330.1	O1S1(111)	FZML3WB02J1B5N	2e-93	86.61	-
Bradi4g03630	ref|NC_008405.1|:c23987484-23986393	-	O1(100)	F1G5VAE01BFV03	2e-22	82.08	-
Bradi4g03670	ref|NC_008405.1|:c23974561-23970143	Sb08g019260.1	O1S1(111)	F1G5VAE02HPCB2	1e-104	91.47	BQ171413	5AS3-0.75-0.98
Bradi4g03680	ref|NC_008405.1|:23966161-23969050	Sb08g019250.1	O1S1(111)	F1G5VAE01AHZW4	1e-70	91.67	BQ487367	5AS3-0.75-0.98
Bradi4g03690	ref|NC_008395.1|:11199679-11203496	Sb07g002460.1	O0S0(111)	F1IZ1KN02HXVVI	4e-80	95.21	-
Bradi4g03700	ref|NC_008405.1|:c23948284-23946449	Sb07g025280.1	O1S0(111)	F1IZ1KN02JTEPT	1e-129	91.18	-
Bradi4g03710	ref|NC_008395.1|:c32666853-32663659	Sb04g034640.1	O0S0(001)	F1G5VAE01C2NQZ	1e-29	84.70	-
Bradi4g03730	ref|NC_008405.1|:23884715-23885770	Sb08g019150.1	O1S1(111)	F1G5VAE02FQ3DF	2e-15	84.21	-
Bradi4g03740	ref|NC_008405.1|:23865343-23878610	Sb08g019140.1	O1S1(111)	F1G5VAE02JU136	1e-122	90.03	-
Bradi4g03750	ref|NC_008405.1|:c23861871-23857776	Sb08g019120.1	O1S1(111)	FZML3WB01CXL5S	7e-82	91.09	-
Bradi4g03780	ref|NC_008405.1|:c23842300-23839077	Sb08g019090.1	O1S1(000)	FZML3WB02I2RH8	1e-54	95.49	-
Bradi4g03790	ref|NC_008405.1|:c23842300-23839077	Sb08g019090.1	O1S1(110)	F1IZ1KN02G2C2J	1e-98	89.90	-
Bradi4g03800	ref|NC_008405.1|:c23831027-23828084	Sb08g019100.1	O1S1(111)	F1IZ1KN01AT2OW	6e-82	91.49	BE498665	5AS
Bradi4g03810	-	Sb01g015010.1	S0(010)	FZML3WB01C5P2L	2e-24	91.76	-
Bradi4g03830	ref|NC_008405.1|:c23767351-23763927	Sb08g019070.1	O1S1(111)	F1IZ1KN02GPR3V	6e-76	85.34	-
Bradi4g03840	ref|NC_008405.1|:c23763335-23761866	Sb08g019060.1	O1S1(110)	F1IZ1KN01EE2ES	2e-52	90.17	-
Bradi4g03850	ref|NC_008405.1|:c23724729-23721414	Sb08g019030.1	O1S1(111)	F1IZ1KN01DBCFF	1e-75	95.00	-
Bradi4g03870	ref|NC_008405.1|:23668423-23670639	Sb08g018940.1	O1S1(111)	F1G5VAE01DDYAK	1e-141	92.49	-
Bradi4g03890	ref|NC_008405.1|:c23645032-23640091	Sb08g018890.1	O1S1(111)	F1IZ1KN02HSNCT	7e-89	86.65	-
Bradi4g03940	ref|NC_008405.1|:c23626169-23623661	Sb0514s002010.1	O1S0(111)	F1IZ1KN01A0TJS	9e-61	92.81	BE499257	C-5AS3-0.75*
Bradi4g03970	ref|NC_008405.1|:c23590203-23588826	Sb08g018840.1	O1S1(111)	F1G5VAE01BOQSS	2e-34	89.76	-
Bradi4g04030	ref|NC_008405.1|:c23349056-23341971	Sb08g018540.1	O1S1(111)	F1G5VAE02IQ6LF	1e-45	89.87	-
Bradi4g04040	ref|NC_008405.1|:23351784-23355698	Sb08g018570.1	O1S1(111)	F1IZ1KN01C6KOM	2e-49	88.59	-
Bradi4g04050	ref|NC_008405.1|:c23364029-23359541	Sb08g018580.1	O1S1(111)	F1IZ1KN02GO2IM	8e-54	87.91	-
Bradi4g04070	ref|NC_008395.1|:c2822774-2816878	Sb08g018610.1	O0S1(010)	FZML3WB02G8FS2	5e-80	87.67	-
Bradi4g04080	-	Sb08g018590.1	S1(000)	FZML3WB02G8FS2	4e-61	89.10	-
Bradi4g04090	-	Sb08g018610.1	S1(000)	FZML3WB01D27VF	6e-40	82.87	-
Bradi4g04120	ref|NC_008405.1|:23383704-23385247	Sb08g018650.1	O1S1(111)	F1IZ1KN02JPHXH	1e-176	97.41	-
Bradi4g04130	ref|NC_008395.1|:c2822774-2816878	Sb08g018610.1	O0S1(000)	FZML3WB01D27VF	3e-56	83.00	-
Bradi4g04140	ref|NC_008405.1|:23432681-23433348	Sb08g018660.1	O1S1(111)	FZML3WB01CP33W	3e-26	88.99	-
Bradi4g04160	ref|NC_008405.1|:23443733-23444425	Sb08g018680.1	O1S1(001)	F1IZ1KN02JWXTL	2e-17	87.78	-
Bradi4g04170	ref|NC_008405.1|:23443733-23444425	Sb08g018680.1	O1S1(001)	F1G5VAE02IQJ97	9e-25	81.95	-
Bradi4g04180	ref|NC_008405.1|:23443733-23444425	Sb08g018680.1	O1S1(111)	F1IZ1KN02JWXTL	9e-45	83.97	-
Bradi4g04210	ref|NC_008405.1|:23453715-23454209	-	O1(100)	FZML3WB01C7E41	1e-15	88.61	BG263215	5AS3-0.75-0.98
Bradi4g04220	ref|NC_008404.1|:28173220-28177083	Sb08g018750.1	O0S1(111)	F1IZ1KN02J4T78	1e-106	93.04	-
Bradi4g04260	ref|NC_008405.1|:23492583-23494012	Sb08g018760.1	O1S1(111)	F1IZ1KN01B6PXA	4e-41	94.55	-
Bradi4g04270	ref|NC_008405.1|:c23503924-23502276	Sb08g018765.1	O1S1(111)	F1IZ1KN02GF7D2	1e-132	90.79	-
Bradi4g04290	ref|NC_008405.1|:23550376-23551803	Sb08g018820.1	O1S1(110)	F1IZ1KN01DFM18	2e-52	89.44	BE636795	5AS1-0.40-0.75
Bradi4g04300	ref|NC_008405.1|:c23554771-23554013	Sb08g018830.1	O1S1(111)	F1IZ1KN01D5K2H	5e-62	88.94	-
Bradi4g04310	ref|NC_008405.1|:c23345795-23345160	Sb08g018540.1	O1S1(100)	F1IZ1KN01DZTY0	2e-47	85.59	-
Bradi4g04350	ref|NC_008395.1|:c24882043-24880826	Sb07g029090.1	O0S0(000)	F1IZ1KN02HUGRV	6e-18	80.08	-
Bradi4g04370	ref|NC_008405.1|:23313763-23316063	Sb08g018490.1	O1S1(111)	F1G5VAE01CMMC4	2e-35	94.79	-
Bradi4g04390	ref|NC_008405.1|:23308993-23312400	Sb08g018480.1	O1S1(111)	F1G5VAE01BYSHR	5e-60	92.31	-
Bradi4g04420	ref|NC_008405.1|:23282793-23286622	Sb08g018440.1	O1S1(111)	F1IZ1KN02HWW0G	6e-64	87.95	-
Bradi4g04440	ref|NC_008405.1|:c23234321-23230441	Sb08g018430.1	O1S1(111)	F1IZ1KN02FNJ00	1e-98	89.71	-
Bradi4g04460	ref|NC_008405.1|:23076152-23078442	Sb08g018230.1	O1S1(111)	F1G5VAE02FHO9P	2e-92	92.31	-
Bradi4g04470	ref|NC_008405.1|:23095286-23098878	Sb08g018240.1	O1S1(111)	F1IZ1KN02GJ24G	1e-105	94.82	-
Bradi4g04540	ref|NC_008405.1|:23113752-23117926	Sb08g018270.1	O1S1(111)	FZML3WB02FWIC4	2e-60	93.21	BE446058	5AS1-0.40-0.75
Bradi4g04550	ref|NC_008405.1|:23125279-23127784	Sb08g018310.1	O1S1(111)	F1IZ1KN02GRKSC	1e-54	83.58	-
Bradi4g04560	ref|NC_008405.1|:c23131241-23130783	Sb08g018320.1	O1S1(111)	F1IZ1KN01AHY1R	1e-114	87.81	-
Bradi4g04570	ref|NC_008405.1|:23135764-23138656	Sb08g018330.1	O1S1(111)	F1IZ1KN01DFDZS	2e-91	86.00	-
Bradi4g04580	ref|NC_008405.1|:23139854-23144766	Sb08g018340.1	O1S1(111)	F1IZ1KN02I08RJ	5e-88	94.74	-
Bradi4g04590	ref|NC_008405.1|:23149224-23149835	Sb08g018350.1	O1S1(111)	F1G5VAE01DMCR8	5e-52	89.06	-
Bradi4g04620	ref|NC_008405.1|:c23156235-23152810	Sb08g018360.1	O1S1(110)	F1IZ1KN01BVWJM	6e-38	89.66	-
Bradi4g04640	ref|NC_008400.1|:10294271-10297319	Sb08g018390.1	O0S1(110)	F1G5VAE01AIT4A	5e-19	90.12	-
Bradi4g04650	ref|NC_008405.1|:c23198233-23191120	Sb08g018400.1	O1S1(111)	F1G5VAE02H8RTS	1e-107	88.92	-
Bradi4g04670	ref|NC_008405.1|:c23068966-23064905	Sb08g018220.1	O1S1(111)	F1G5VAE02JYL9F	8e-72	92.23	BQ166587	C-5AS3-0.75*
Bradi4g04700	ref|NC_008405.1|:c23008819-23006982	Sb08g018200.1	O1S1(111)	F1G5VAE02INCI3	6e-26	79.82	BE406506
Bradi4g04710	ref|NC_008405.1|:c23003472-23003281	Sb08g018180.1	O1S1(101)	F1G5VAE02HVNOG	2e-24	100.00	-
Bradi4g04720	-	Sb08g018170.1	S1(010)	F1IZ1KN02I8GZM	1e-144	94.46	-
Bradi4g04800	ref|NC_008405.1|:22985511-22987316	Sb08g018150.1	O1S1(111)	F1IZ1KN01AY5B1	1e-58	87.04	-
Bradi4g04810	ref|NC_008405.1|:c22984706-22982606	Sb08g018120.1	O1S1(111)	F1IZ1KN02I8JB1	1e-128	87.82	-
Bradi4g04820	ref|NC_008405.1|:22980674-22981450	Sb08g018130.1	O1S1(111)	F1IZ1KN02HTF3P	1e-54	92.07	BF473658	5AS1-0.40-0.75
Bradi4g04830	ref|NC_008405.1|:c22977202-22973675	Sb0111s002010.1	O1S0(111)	F1G5VAE01BKEJP	1e-95	90.31	-
Bradi4g04840	ref|NC_008405.1|:c22760407-22758317	-	O1(100)	FZML3WB01DNS8H	4e-37	83.27	-
Bradi4g04850	ref|NC_008405.1|:c22746855-22744700	Sb08g017880.1	O1S1(111)	FZML3WB01DZYTD	1e-74	91.59	BE424034	C-5AS1-0.40
Bradi4g04860	ref|NC_008404.1|:26327487-26328509	Sb08g017850.1	O0S1(011)	FZML3WB01ATUGG	4e-26	89.52	-
Bradi4g04880	ref|NC_008405.1|:22669557-22673561	-	O1(000)	F1IZ1KN02JSZ96	2e-32	80.00	-
Bradi4g04930	ref|NC_008396.1|:c25565500-25551220	Sb01g012860.1	O0S0(000)	F1G5VAE02GLG6B	4e-38	91.74	-
Bradi4g04940	ref|NC_008395.1|:4826411-4828060	Sb04g005850.1	O0S0(000)	FZML3WB01EUTQZ	9e-13	80.98	-
Bradi4g05000	ref|NC_008399.1|:17208577-17210195	Sb06g011765.1	O0S0(100)	F1G5VAE01CKNKH	6e-17	80.53	-
Bradi4g05020	ref|NC_008405.1|:22650641-22655351	Sb08g017760.1	O1S1(111)	F1IZ1KN02GU1WL	7e-45	87.91	-
Bradi4g05030	-	Sb08g017750.1	S1(000)	FZML3WB01BX83L	6e-16	84.25	-
Bradi4g05050	ref|NC_008405.1|:22606735-22609424	Sb05g025980.1	O1S0(100)	F1IZ1KN02H4SW3	7e-84	89.16	-
Bradi4g05100	ref|NC_008405.1|:c22568633-22564183	Sb08g017740.1	O1S1(111)	F1IZ1KN01D6Y61	1e-86	89.62	-
Bradi4g05130	ref|NC_008405.1|:c22546387-22545423	Sb07g022420.1	O1S0(100)	F1IZ1KN02GXB16	3e-58	84.82	-
Bradi4g05140	ref|NC_008405.1|:20117205-20119707	Sb08g017690.1	O1S1(111)	F1G5VAE02IMB24	3e-31	96.30	BE443466	C-5AS1-0.40
Bradi4g05150	ref|NC_008405.1|:22500136-22502510	-	O1(000)	F1IZ1KN01CNQ1K	2e-44	92.97	-
Bradi4g05160	ref|NC_008405.1|:22493653-22495005	Sb08g017670.1	O1S1(111)	F1IZ1KN02GVS85	1e-111	91.35	BE604904	5AS1-0.40-0.75
Bradi4g05190	ref|NC_008396.1|:c7094510-7092506	Sb09g021040.1	O0S0(000)	F1G5VAE02H2U9J	4e-26	86.47	-
Bradi4g05210	ref|NC_008405.1|:c22465389-22463368	Sb08g017660.1	O1S1(111)	F1G5VAE02G6TTJ	4e-40	90.79	-
Bradi4g05220	ref|NC_008405.1|:c22462739-22461827	Sb08g017640.1	O1S1(010)	F1IZ1KN01B6KEM	4e-59	85.51	-
Bradi4g05230	ref|NC_008403.1|:c466672-461692	Sb09g020970.1	O0S0(110)	F1G5VAE02H2U9J	9e-24	85.11	-
Bradi4g05300	ref|NC_008405.1|:22216747-22222857	Sb08g017600.1	O1S1(111)	FZML3WB01ECODQ	2e-39	93.69	-
Bradi4g05310	ref|NC_008405.1|:c22213915-22207582	Sb08g017590.1	O1S1(111)	F1G5VAE01CN6XQ	1e-104	89.11	-
Bradi4g05360	ref|NC_008405.1|:c22169502-22167371	Sb08g017560.1	O1S1(111)	F1IZ1KN01ANW3W	2e-14	80.57	-
Bradi4g05370	ref|NC_008405.1|:22160624-22166684	Sb08g017550.1	O1S1(111)	FZML3WB01B80MM	4e-13	78.60	-
Bradi4g05430	-	Sb03g037720.1	S0(000)	F1IZ1KN01E6HPV	7e-27	80.86	-
Bradi4g05440	ref|NC_008405.1|:26995852-26996568	Sb03g037720.1	O1S0(110)	F1IZ1KN01BLVWC	6e-86	86.80	-
Bradi4g05510	-	Sb08g017260.1	S1(010)	F1IZ1KN02FOC2Q	1e-100	87.67	CD452815	5AS1-0.40-0.75
Bradi4g05540	ref|NC_008405.1|:21682386-21687023	Sb08g017240.1	O1S1(111)	F1G5VAE02GS00C	1e-114	86.88	-
Bradi4g05550	ref|NC_008403.1|:4486623-4492755	Sb03g009620.1	O0S0(111)	F1IZ1KN02HVT3D	2e-82	88.31	-
Bradi4g05560	ref|NC_008405.1|:21670956-21672583	Sb08g017230.1	O1S1(111)	F1G5VAE02H5XXE	4e-81	88.55	-
Bradi4g05570	ref|NC_008405.1|:c21663297-21659497	Sb08g017220.1	O1S1(111)	F1IZ1KN01ADS63	4e-85	93.06	-
Bradi4g05590	ref|NC_008405.1|:21650136-21650882	Sb08g017200.1	O1S1(111)	F1IZ1KN01EQZLO	5e-40	93.33	-
Bradi4g05610	ref|NC_008405.1|:21522547-21527246	Sb08g017180.1	O1S1(111)	FZML3WB02FOFMM	1e-52	83.07	-
Bradi4g05620	ref|NC_008405.1|:21514015-21514329	Sb08g017110.1	O1S1(101)	FZML3WB01DCOHQ	3e-58	90.31	-
Bradi4g05630	ref|NC_008405.1|:21502917-21505133	Sb08g017090.1	O1S1(100)	F1IZ1KN01BAATB	6e-78	86.67	-
Bradi4g05640	ref|NC_008405.1|:21502917-21505133	Sb03g014790.1	O1S0(000)	F1IZ1KN01BAATB	3e-30	81.14	-
Bradi4g05650	ref|NC_008405.1|:21514015-21514329	Sb08g017110.1	O1S1(011)	FZML3WB01DCOHQ	4e-51	88.78	-
Bradi4g05660	ref|NC_008405.1|:21502917-21505133	-	O1(000)	F1IZ1KN01BAATB	5e-29	80.84	-
Bradi4g05680	ref|NC_008396.1|:611179-614559	Sb01g043010.1	O0S0(110)	F1G5VAE02FT23M	6e-82	85.90	-
Bradi4g05690	ref|NC_008405.1|:21490202-21493313	Sb08g017080.1	O1S1(111)	FZML3WB02I2E4D	3e-17	87.78	-
Bradi4g05710	ref|NC_008405.1|:21475126-21481119	Sb01g044460.1	O1S0(111)	FZML3WB01CS9JN	4e-83	91.30	-
Bradi4g05720	ref|NC_008405.1|:c21465362-21463629	Sb08g017070.1	O1S1(111)	F1IZ1KN02JK8YM	5e-90	89.93	-
Bradi4g05820	ref|NC_008405.1|:21369094-21372162	-	O1(100)	FZML3WB01DMJMI	2e-40	86.49	-
Bradi4g05830	ref|NC_008405.1|:c21363480-21362627	Sb08g017020.1	O1S1(111)	FZML3WB01ENTY7	1e-129	88.69	BG313878	5AS1-0.40-0.75
Bradi4g05840	ref|NC_008405.1|:21358122-21359921	Sb08g017010.1	O1S1(111)	F1IZ1KN02JFRY4	1e-149	89.14	BG314062	5AS1-0.40-0.75
Bradi4g05850	ref|NC_008405.1|:21358122-21359921	Sb08g017010.1	O1S1(001)	FZML3WB02IKHB1	2e-49	92.36	BG314062	5AS1-0.40-0.75
Bradi4g05860	ref|NC_008405.1|:c21279188-21276591	Sb08g017000.1	O1S1(111)	F1IZ1KN02JS6X8	8e-41	91.47	CD452556	5AS1-0.40-0.75
Bradi4g05890	ref|NC_008405.1|:c21275607-21274407	Sb08g016990.1	O1S1(111)	F1G5VAE02HXA0H	2e-54	88.24	-
Bradi4g05900	ref|NC_008405.1|:c21268389-21266787	Sb08g016970.1	O1S1(111)	F1G5VAE02FWUAK	1e-108	91.30	-
Bradi4g05910	ref|NC_008397.1|:16763728-16770664	Sb02g026770.1	O0S0(000)	F1G5VAE02F1BSA	2e-55	83.70	-
Bradi4g05920	ref|NC_008405.1|:c21264903-21263052	Sb08g016960.1	O1S1(111)	F1G5VAE01DI5I5	3e-94	93.94	-
Bradi4g05930	ref|NC_008405.1|:21256745-21261357	Sb03g033850.1	O1S0(111)	F1G5VAE02GWHNP	2e-81	93.43	-
Bradi4g05940	ref|NC_008399.1|:c3447116-3444240	Sb08g016910.1	O0S1(111)	F1G5VAE01BEB5E	5e-19	85.27	-
Bradi4g05960	ref|NC_008405.1|:21243077-21245862	Sb08g016850.1	O1S1(111)	FZML3WB02HQR56	1e-105	91.70	-
Bradi4g05970	ref|NC_008396.1|:29262765-29263076	Sb04g032200.1	O0S0(010)	F1IZ1KN02H15QN	2e-65	88.94	-
Bradi4g05980	ref|NC_008405.1|:c20935333-20926179	Sb08g016840.1	O1S1(111)	FZML3WB01C301Y	4e-69	86.87	-
Bradi4g06000	ref|NC_008405.1|:25276077-25280013	Sb08g020460.1	O1S1(111)	F1IZ1KN02F97QQ	6e-44	92.37	-
Bradi4g06010	ref|NC_008405.1|:c20924899-20924385	Sb08g016830.1	O1S1(111)	F1G5VAE01B29ZR	8e-72	90.50	-
Bradi4g06020	ref|NC_008405.1|:20921335-20922144	Sb08g016770.1	O1S1(111)	FZML3WB02H5YKK	1e-50	88.32	-
Bradi4g06030	ref|NC_008405.1|:20905345-20907052	Sb08g016760.1	O1S1(111)	F1IZ1KN02H7DH6	4e-62	89.76	-
Bradi4g06090	ref|NC_008405.1|:20877192-20878827	Sb08g016750.1	O1S1(111)	FZML3WB01A26KD	2e-62	92.53	-
Bradi4g06100	ref|NC_008405.1|:20869851-20871702	Sb08g016740.1	O1S1(111)	F1IZ1KN02GQB9T	4e-80	93.75	-
Bradi4g06110	ref|NC_008405.1|:20864861-20867329	Sb08g016730.1	O1S1(111)	F1IZ1KN02F56QX	1e-99	86.53	-
Bradi4g06120	ref|NC_008405.1|:c20856513-20853063	Sb08g016720.1	O1S1(111)	FZML3WB02JGIJ0	9e-50	89.00	-
Bradi4g06130	ref|NC_008405.1|:20850204-20851839	Sb08g016710.1	O1S1(111)	F1G5VAE01AXWBI	8e-78	90.83	-
Bradi4g06140	ref|NC_008405.1|:c20847540-20842598	Sb08g016700.1	O1S1(111)	F1IZ1KN02H7P1M	2e-66	89.52	-
Bradi4g06170	ref|NC_008405.1|:20126176-20127348	Sb04g036130.1	O1S0(000)	F1IZ1KN02FR7OP	6e-51	85.60	-
Bradi4g06190	ref|NC_008395.1|:c34034857-34034234	Sb09g003640.1	O0S0(000)	F1IZ1KN02H0AEV	5e-78	86.30	-
Bradi4g06200	ref|NC_008395.1|:c34034857-34034234	Sb09g003670.1	O0S0(000)	F1IZ1KN02IW0K9	3e-40	81.74	-
Bradi4g06220	ref|NC_008395.1|:c20865608-20861793	-	O0(000)	F1G5VAE02GETHB	1e-31	85.26	-
Bradi4g06230	-	Sb10g027060.1	S0(010)	F1IZ1KN02F8SPB	8e-37	80.05	-
Bradi4g06240	ref|NC_008397.1|:18038848-18040287	-	O0(000)	FZML3WB02G0CWH	2e-15	84.68	-
Bradi4g06250	ref|NC_008395.1|:c34034857-34034234	Sb04g036130.1	O0S0(000)	F1IZ1KN02IW0K9	5e-45	87.85	-
Bradi4g06260	ref|NC_008405.1|:20134594-20136042	-	O1(000)	F1IZ1KN02IW0K9	4e-39	85.43	-
Bradi4g06270	ref|NC_008405.1|:20141263-20143428	Sb04g036130.1	O1S0(001)	FZML3WB02J2B7V	4e-17	82.67	-
Bradi4g06280	ref|NC_008405.1|:c20072838-20069973	Sb08g016650.1	O1S1(111)	F1G5VAE01BYP0O	8e-83	92.08	-
Bradi4g06290	ref|NC_008405.1|:20059613-20061472	Sb08g016640.1	O1S1(111)	FZML3WB01EH4VL	7e-54	87.50	-
Bradi4g06300	ref|NC_008405.1|:20046220-20049358	Sb08g016630.1	O1S1(111)	F1G5VAE02HHRY2	2e-84	89.63	BQ172377	5AS1-0.40-0.75
Bradi4g06330	ref|NC_008404.1|:c24349600-24344454	Sb08g016610.1	O0S1(010)	F1IZ1KN01CHBTI	2e-68	95.62	-
Bradi4g06340	ref|NC_008405.1|:19988949-19993761	Sb08g016580.1	O1S1(111)	F1IZ1KN02JGATM	6e-46	91.55	-
Bradi4g06350	ref|NC_008405.1|:c19973274-19969600	Sb08g016570.1	O1S1(111)	F1IZ1KN02J6IMI	5e-42	92.13	CD454344
Bradi4g06390	ref|NC_008405.1|:c19958403-19955475	Sb04g033530.1	O1S0(111)	F1G5VAE02IDZNT	1e-119	88.72	-
Bradi4g06400	ref|NC_008405.1|:c19947112-19944357	Sb08g016540.1	O1S1(111)	F1IZ1KN02GUI3C	5e-62	94.27	BE444377	5AS1-0.40-0.75
Bradi4g06420	ref|NC_008405.1|:c19832073-19829360	Sb08g016520.1	O1S1(111)	F1IZ1KN01CLLBO	5e-82	87.02	-
Bradi4g06430	ref|NC_008405.1|:19820288-19827146	Sb08g016500.1	O1S1(111)	F1IZ1KN01B3XZX	3e-67	88.19	-
Bradi4g06440	ref|NC_008405.1|:19742007-19744729	Sb08g016490.1	O1S1(111)	FZML3WB02GXJET	7e-24	86.78	-
Bradi4g06480	ref|NC_008405.1|:19735879-19738831	Sb08g016470.1	O1S1(001)	F1G5VAE02F6XOV	3e-44	88.96	-
Bradi4g06490	ref|NC_008405.1|:19735879-19738831	Sb08g016470.1	O1S1(111)	FZML3WB01DL966	8e-54	93.20	-
Bradi4g06500	ref|NC_008405.1|:c19726956-19725209	Sb08g016460.1	O1S1(110)	FZML3WB01DQD29	2e-25	83.72	BQ166667	5AL12-0.35-0.57
Bradi4g06510	ref|NC_008405.1|:19722120-19722662	Sb08g016450.1	O1S1(111)	F1IZ1KN01CE82I	4e-62	96.45	BE443538	5AS1-0.40-0.75
Bradi4g06520	-	Sb08g016420.1	S1(010)	F1IZ1KN01EF9F1	1e-10	86.49	-
Bradi4g06620	ref|NC_008404.1|:24118047-24119338	Sb08g016310.1	O0S1(010)	FZML3WB01D0B84	4e-34	93.07	-
Bradi4g06630	-	Sb08g016307.1	S1(010)	F1IZ1KN01DLOYE	4e-68	93.71	-
Bradi4g06640	ref|NC_008405.1|:c19560293-19559680	Sb08g016302.1	O1S1(111)	F1IZ1KN01CT9PF	3e-56	86.81	-
Bradi4g06650	ref|NC_008405.1|:19554092-19558977	Sb08g016300.1	O1S1(111)	FZML3WB01DZ06X	1e-41	92.68	-
Bradi4g06660	ref|NC_008405.1|:c19537460-19536201	Sb08g016280.1	O1S1(111)	FZML3WB01CIETE	3e-64	89.62	-
Bradi4g06670	ref|NC_008405.1|:c19530045-19528988	Sb08g016260.1	O1S1(111)	F1IZ1KN01BETVT	4e-24	88.99	-
Bradi4g06690	ref|NC_008405.1|:19514509-19521333	Sb08g016240.1	O1S1(111)	F1G5VAE01ERS3Z	1e-76	92.72	-
Bradi4g06700	ref|NC_008405.1|:c19471356-19469971	Sb08g016190.1	O1S1(111)	F1G5VAE02GXF3D	1e-69	84.43	BQ162519	5AL10-0.57-0.78
Bradi4g06710	ref|NC_008405.1|:19465861-19468736	Sb08g016180.1	O1S1(111)	F1IZ1KN01EZNWG	2e-47	94.35	-
Bradi4g06740	ref|NC_008405.1|:c19225479-19222153	Sb08g016060.1	O1S1(111)	F1IZ1KN02I74U8	9e-34	82.81	-
Bradi4g06750	ref|NC_008405.1|:c19205430-19203028	Sb08g015630.1	O1S1(111)	F1G5VAE01DQ2AV	3e-58	88.63	-
Bradi4g06760	ref|NC_008405.1|:c19205430-19203028	Sb08g015630.1	O1S1(001)	F1IZ1KN02IP1T8	1e-11	80.75	-
Bradi4g06780	ref|NC_008405.1|:c19205430-19203028	Sb08g015630.1	O1S1(001)	F1G5VAE02GJ7XQ	1e-29	90.65	-
Bradi4g06790	ref|NC_008405.1|:19199063-19202270	Sb08g015620.1	O1S1(111)	F1IZ1KN02FX56R	4e-89	90.51	-
Bradi4g06800	ref|NC_008405.1|:19192060-19196448	Sb08g015600.1	O1S1(111)	F1G5VAE01BSRRT	7e-34	92.98	-
Bradi4g06830	ref|NC_008405.1|:c19183218-19179592	Sb10g029720.1	O1S0(110)	F1IZ1KN01CY7XK	4e-33	88.72	-
Bradi4g06850	ref|NC_008405.1|:c19170540-19167167	Sb08g015570.1	O1S1(111)	F1IZ1KN01C7NEX	3e-28	92.63	-
Bradi4g06950	ref|NC_008405.1|:c18984544-18980002	Sb08g015480.1	O1S1(111)	F1IZ1KN01CQG5Y	4e-57	83.24	-
Bradi4g06980	ref|NC_008405.1|:c18961510-18957309	Sb08g015440.1	O1S1(111)	FZML3WB02H7TL6	3e-29	91.09	BQ162307	C-5AL10-0.57*
Bradi4g06990	ref|NC_008405.1|:c18956496-18954427	Sb08g015430.1	O1S1(111)	F1G5VAE01CK3OU	9e-21	84.56	BQ168704	5AL
Bradi4g07000	ref|NC_008405.1|:18949876-18953480	Sb08g015420.1	O1S1(111)	F1G5VAE01DO6NE	5e-54	92.31	-
Bradi4g07010	ref|NC_008405.1|:c18923243-18920511	Sb08g015410.1	O1S1(001)	F1IZ1KN02J0QJX	2e-19	90.00	-
Bradi4g07040	ref|NC_008405.1|:c18923243-18920511	Sb08g015410.1	O1S1(111)	F1IZ1KN01BC3QI	1e-117	96.73	-
Bradi4g07060	ref|NC_008404.1|:c23088315-23084485	Sb01g046910.1	O0S0(000)	FZML3WB01B9VRB	8e-26	92.86	-
Bradi4g07090	ref|NC_008405.1|:c18901359-18896949	Sb08g015330.1	O1S1(111)	F1IZ1KN02FZ0A2	2e-26	92.94	-
Bradi4g07100	ref|NC_008405.1|:18659494-18661712	Sb08g015290.1	O1S1(111)	F1IZ1KN02I5ZZ0	8e-87	91.37	BE495896	5AS
Bradi4g07120	ref|NC_008404.1|:22326371-22328511	Sb08g015270.1	O0S1(010)	F1G5VAE02FQJWT	3e-81	92.31	CD490625	5AS1-0.40-0.75
Bradi4g07140	-	Sb08g015260.1	S1(010)	F1G5VAE02JYHDW	2e-26	82.57	-
Bradi4g07280	ref|NC_008405.1|:18139557-18142577	Sb08g014910.1	O1S1(111)	F1IZ1KN01D0BC2	6e-82	92.38	-
Bradi4g07290	ref|NC_008405.1|:c18023887-18020249	Sb08g014900.1	O1S1(111)	F1G5VAE01CW9V3	1e-100	91.10	-
Bradi4g07320	ref|NC_008405.1|:c17949543-17948460	Sb08g014870.1	O1S1(111)	F1G5VAE02GTOQ4	7e-13	81.17	BE444201	5AL12-0.35-0.57
Bradi4g07350	ref|NC_008405.1|:c17831922-17829874	Sb08g014630.1	O1S1(111)	F1IZ1KN01A1QWF	8e-67	89.33	-
Bradi4g07380	ref|NC_008394.1|:30024338-30025135	Sb09g028720.1	O0S0(001)	F1G5VAE02I8MIV	1e-102	86.18	BQ160515	5AL12-0.35-0.87*
Bradi4g07420	ref|NC_008399.1|:c6943144-6939672	Sb10g008350.1	O0S0(111)	F1IZ1KN02GT785	7e-36	97.65	BF146187	5AS
Bradi4g07430	ref|NC_008405.1|:c17671518-17669232	Sb08g014350.1	O1S1(111)	F1IZ1KN02JZ79T	1e-114	87.64	-
Bradi4g07610	ref|NC_008405.1|:c16754760-16748796	Sb0011s011820.1	O1S0(111)	F1G5VAE01AG96R	2e-66	93.18	-
Bradi4g07620	ref|NC_008398.1|:19370155-19372999	Sb09g019730.1	O0S0(111)	F1IZ1KN02G13EO	3e-23	91.67	-
Bradi4g07630	ref|NC_008405.1|:c16550216-16545875	Sb08g013180.1	O1S1(111)	F1IZ1KN01B32SR	1e-125	93.17	-
Bradi4g07680	ref|NC_008404.1|:1204021-1210079	Sb05g007000.1	O0S0(000)	F1IZ1KN02H4TZV	4e-20	86.09	-
Bradi4g07690	ref|NC_008404.1|:c13820024-13812569	Sb05g001560.1	O0S0(000)	F1IZ1KN02H4TZV	2e-22	84.89	-
Bradi4g07700	ref|NC_008405.1|:c25065836-25064023	Sb08g020120.1	O1S1(001)	FZML3WB02JW4LV	1e-25	86.36	-
Bradi4g07710	ref|NC_008399.1|:c6943144-6939672	Sb10g008350.1	O0S0(001)	FZML3WB02F8UW4	9e-43	91.73	BF146187	5AS
Bradi4g07750	ref|NC_008395.1|:c30468001-30466535	Sb04g028970.1	O0S0(111)	F1IZ1KN01E21SA	6e-94	90.07	-
Bradi4g07800	ref|NC_008405.1|:15804050-15805754	Sb08g001780.1	O1S1(111)	FZML3WB02II94Q	5e-25	89.32	-
Bradi4g07840	ref|NC_008394.1|:37507156-37507566	Sb09g021650.1	O0S0(010)	F1IZ1KN02JSW7D	3e-70	93.12	-
Bradi4g07860	ref|NC_008405.1|:c14958105-14955088	Sb08g012570.1	O1S1(111)	F1G5VAE01ELW3Y	2e-97	88.24	-
Bradi4g07920	-	Sb09g018230.1	S0(010)	F1IZ1KN01EU3UG	1e-55	91.57	-
Bradi4g08030	ref|NC_008405.1|:13148086-13150344	Sb08g005500.1	O1S1(111)	F1G5VAE01C9Y6H	1e-85	92.89	-
Bradi4g08040	ref|NC_008405.1|:13144002-13146821	Sb10g028060.1	O1S0(111)	F1IZ1KN02HP6TR	2e-62	92.53	-
Bradi4g08060	ref|NC_008405.1|:12248851-12251787	Sb08g014610.1	O1S1(111)	F1IZ1KN02GKPGV	4e-51	92.05	-
Bradi4g08080	ref|NC_008405.1|:c12373554-12366259	Sb02g000980.1	O1S0(111)	F1IZ1KN02GXZ3D	1e-107	90.32	-
Bradi4g08110	ref|NC_008401.1|:c7959750-7958158	Sb08g006900.1	O0S1(111)	F1G5VAE02HBSSV	4e-92	86.58	-
Bradi4g08120	ref|NC_008394.1|:17693332-17702002	Sb02g035910.1	O0S0(111)	F1IZ1KN01CZIFC	7e-80	89.80	-
Bradi4g08140	ref|NC_008405.1|:c11231961-11218029	Sb08g010820.1	O1S1(111)	F1IZ1KN02IAF0K	8e-67	94.55	-

## Sheet: 5AL_zipper_table
Brachypodium	Oryza	Shorgum	Code	Wheat_454_reads	E value	identity	GrainGene_EST	bin
Bradi4g26960	ref|NC_008402.1|:c5342373-5341594	Sb02g017220.1	O1S1(001)	F4SKPLY02JP8L5	6e-64	87.70	-
Bradi4g26970	ref|NC_008402.1|:5040845-5048127	Sb02g018310.1	O1S1(111)	F6B1LW302HRS68	1e-146	91.15	-
Bradi4g26990	ref|NC_008402.1|:c5797093-5793848	Sb02g018610.1	O1S1(111)	F4SKPLY02GNR0S	1e-129	87.77	-
Bradi4g27000	-	Sb09g029625.1	S0(000)	F4SKPLY02HUZYJ	2e-11	80.92	-
Bradi4g27010	ref|NC_008395.1|:c29628533-29623173	Sb04g030000.1	O0S0(001)	F4SKPLY02IM6M1	1e-22	88.35	-
Bradi4g27020	ref|NC_008402.1|:c3531818-3527170	Sb01g027030.1	O1S0(111)	F4SKPLY02IISDR	1e-61	83.98	-
Bradi4g27030	ref|NC_008402.1|:5809753-5810987	Sb02g018630.1	O1S1(111)	F67GPRD03G2W98	1e-24	89.80	-
Bradi4g27040	ref|NC_008402.1|:5812428-5815439	Sb02g018640.1	O1S1(111)	F6B1LW301AR0KJ	2e-61	95.12	BF202941	C-5AL10-0.57*
Bradi4g27050	ref|NC_008402.1|:c5818915-5817110	Sb02g018650.1	O1S1(111)	F6B1LW302I8ENW	1e-44	91.91	-
Bradi4g27070	ref|NC_008402.1|:5846531-5850957	Sb02g018670.1	O1S1(111)	F4SKPLY01AQURO	2e-29	90.09	BQ170618	C-5AL12-0.35
Bradi4g27090	ref|NC_008398.1|:17669311-17671635	Sb10g024200.1	O0S0(001)	F6B1LW301CTM73	1e-111	88.59	-
Bradi4g27100	ref|NC_008402.1|:5864127-5875160	Sb02g018870.1	O1S1(111)	F67GPRD01BQQYM	1e-46	88.64	-
Bradi4g27110	ref|NC_008402.1|:c5886230-5881143	Sb02g018880.1	O1S1(111)	F67GPRD02DD8HP	1e-31	91.51	-
Bradi4g27120	ref|NC_008402.1|:5963731-5965823	Sb02g037250.1	O1S1(111)	F4SKPLY02HREQS	3e-43	92.31	-
Bradi4g27130	ref|NC_008402.1|:5968204-5971255	Sb02g018890.1	O1S1(111)	F4SKPLY02IS6FK	1e-84	87.01	-
Bradi4g27170	ref|NC_008402.1|:c6012678-6007656	Sb10g024040.1	O1S0(100)	F6B1LW302HFQLY	2e-87	91.02	-
Bradi4g27210	ref|NC_008394.1|:c17947695-17944260	Sb02g020260.1	O0S1(111)	F6B1LW301BY28V	1e-110	93.17	-
Bradi4g27230	ref|NC_008400.1|:7342795-7344907	Sb02g006930.1	O0S1(001)	F6B1LW301C3RNT	1e-126	87.39	-
Bradi4g27240	ref|NC_008402.1|:6179869-6184263	Sb02g019610.1	O1S1(111)	F4SKPLY01C2CY1	4e-82	91.21	BF483513	C-5AL10-0.57*
Bradi4g27290	ref|NC_008402.1|:c6201041-6198305	Sb02g019580.1	O1S1(110)	F6B1LW301B2J8N	2e-38	82.82	BQ172074	C-5AL10-0.57*
Bradi4g27330	ref|NC_008402.1|:c6317018-6314083	Sb03g042780.1	O1S0(111)	FY8J5WU04JRWBZ	6e-42	86.12	-
Bradi4g27370	ref|NC_008402.1|:c6383245-6379874	Sb02g019520.1	O1S1(111)	F6B1LW302JLCFF	3e-67	93.26	-
Bradi4g27380	ref|NC_008402.1|:c6387641-6385758	Sb02g019530.1	O1S1(111)	F4SKPLY01E2K8V	1e-142	92.00	-
Bradi4g27390	ref|NC_008402.1|:c16659106-16656620	Sb02g026160.1	O1S1(001)	F6B1LW302JQBKB	1e-63	84.01	-
Bradi4g27400	ref|NC_008402.1|:c16659106-16656620	Sb02g026160.1	O1S1(001)	F6B1LW301DQN8K	1e-30	83.77	-
Bradi4g27440	ref|NC_008402.1|:c6904723-6900716	Sb02g019470.1	O1S1(111)	F6B1LW301E0M2L	1e-153	88.50	-
Bradi4g27450	ref|NC_008402.1|:c6955205-6941154	Sb02g019450.1	O1S1(111)	F4SKPLY01D2YIJ	1e-148	93.05	-
Bradi4g27460	ref|NC_008402.1|:7112456-7116657	Sb02g019440.1	O1S1(111)	F6B1LW302I1JS9	2e-45	88.82	-
Bradi4g27470	ref|NC_008402.1|:7125935-7127398	Sb02g019400.1	O1S1(111)	F67GPRD02DR98H	1e-135	91.58	-
Bradi4g27480	ref|NC_008402.1|:7131031-7133717	Sb02g020290.1	O1S1(111)	F50X7IK03FVXOU	7e-56	95.56	-
Bradi4g27490	ref|NC_008402.1|:7144743-7150227	Sb02g020320.1	O1S1(111)	F6B1LW301EMHBY	2e-72	87.64	BQ170570	5AL12-0.35-0.57
Bradi4g27530	ref|NC_008402.1|:c7153900-7151297	Sb02g020340.1	O1S1(111)	F4SKPLY01DY8W8	7e-60	95.74	-
Bradi4g27540	ref|NC_008400.1|:c22302090-22299783	Sb04g036140.1	O0S0(000)	F67GPRD03GHLKZ	9e-32	82.59	-
Bradi4g27550	ref|NC_008402.1|:c7171357-7168332	Sb02g020360.1	O1S1(111)	F6B1LW301DA5LL	6e-57	92.95	-
Bradi4g27570	ref|NC_008402.1|:c7195486-7191763	Sb02g020410.1	O1S1(111)	F6B1LW302F1MZG	1e-55	92.64	-
Bradi4g27580	ref|NC_008402.1|:7217262-7222388	Sb02g020440.1	O1S1(111)	F67GPRD03G1GJI	2e-56	96.21	BF474840	5AL12-0.35-0.57
Bradi4g27590	ref|NC_008402.1|:c7227947-7223393	Sb02g020450.1	O1S1(111)	F6B1LW302HAAOY	1e-143	89.06	-
Bradi4g27600	ref|NC_008402.1|:c7246144-7240125	Sb02g020460.1	O1S1(111)	F4SKPLY02JZHVF	1e-118	85.52	BE591431	C-5AL10-0.57*
Bradi4g27610	ref|NC_008402.1|:7262206-7265441	Sb02g020690.1	O1S1(110)	F67GPRD02C5JGP	4e-36	83.06	-
Bradi4g27620	ref|NC_008402.1|:7276629-7278678	Sb02g020700.1	O1S1(111)	F4SKPLY01B3NPJ	1e-108	86.00	-
Bradi4g27630	-	Sb02g020730.1	S1(010)	F6B1LW301ELV57	3e-24	93.51	-
Bradi4g27640	-	Sb02g020740.1	S1(000)	F67GPRD03FOHQK	2e-16	82.98	-
Bradi4g27650	-	Sb02g020730.1	S1(000)	F6B1LW301ELV57	4e-24	93.51	-
Bradi4g27660	ref|NC_008402.1|:c7286126-7284829	Sb02g020740.1	O1S1(111)	F4SKPLY02HB1QE	2e-84	90.84	-
Bradi4g27720	ref|NC_008402.1|:7818189-7819067	Sb02g020760.1	O1S1(111)	F6B1LW301BCLXE	4e-28	85.00	-
Bradi4g27740	-	Sb02g020770.1	S1(010)	F67GPRD01AJXB7	2e-76	92.02	-
Bradi4g27750	ref|NC_008402.1|:7860088-7870827	Sb02g020790.1	O1S1(111)	F4SKPLY01E0Y4D	1e-152	92.91	-
Bradi4g27760	ref|NC_008402.1|:7909949-7912487	Sb02g020830.1	O1S1(111)	FY8J5WU04JYB8X	2e-43	97.96	BE443021	5AL10-0.57-0.78
Bradi4g27770	ref|NC_008398.1|:21592403-21594208	Sb02g020840.1	O0S1(010)	F4SKPLY02JM9ZW	3e-21	86.13	-
Bradi4g27800	ref|NC_008402.1|:c7992573-7985943	-	O1(000)	F6B1LW301C7AXU	3e-15	90.91	-
Bradi4g27810	ref|NC_008402.1|:c8100181-8098060	Sb02g020860.3	O1S1(111)	FY8J5WU04IU4I6	4e-48	88.46	BE499599	5AL12-0.35-0.57
Bradi4g27820	ref|NC_008402.1|:c8114661-8112021	Sb01g001310.1	O1S0(111)	F67GPRD02DI46H	1e-151	91.17	-
Bradi4g27830	ref|NC_008402.1|:8140239-8140925	Sb02g020880.1	O1S1(111)	F4SKPLY01B7YMS	9e-27	95.95	-
Bradi4g27840	ref|NC_008402.1|:8144839-8145318	Sb02g020890.1	O1S1(111)	F6B1LW301D8QX9	1e-28	93.26	-
Bradi4g27870	ref|NC_008401.1|:c6058051-6057023	Sb02g021040.1	O0S1(000)	F67GPRD02EVQM6	0.0	93.16	BE426189	C-5AL10-0.57*
Bradi4g27880	ref|NC_008402.1|:c8554758-8549273	Sb02g021050.1	O1S1(111)	F4SKPLY01EU338	1e-38	93.64	-
Bradi4g27900	ref|NC_008394.1|:c27664718-27662122	Sb02g021080.1	O0S1(000)	F4SKPLY02GS0JZ	2e-20	89.01	-
Bradi4g27910	ref|NC_008402.1|:c8643159-8638298	Sb02g021090.1	O1S1(111)	F4SKPLY02IERE4	1e-179	92.06	BE606403	C-5AL10-0.57*
Bradi4g27920	ref|NC_008402.1|:c8662551-8656136	Sb02g021130.1	O1S1(111)	F67GPRD02EK7EJ	4e-55	93.33	-
Bradi4g27930	ref|NC_008399.1|:c11686893-11683368	Sb10g020460.1	O0S0(111)	FY8J5WU04ITI8T	4e-21	83.03	-
Bradi4g27940	ref|NC_008402.1|:c8917270-8915604	Sb02g021150.1	O1S1(111)	FY8J5WU04IAPV6	1e-86	87.94	-
Bradi4g27960	ref|NC_008402.1|:9153088-9158547	Sb02g021450.1	O1S1(111)	F6B1LW302H5NYN	5e-24	83.95	-
Bradi4g27980	ref|NC_008402.1|:c9202177-9198363	Sb02g021490.1	O1S1(111)	F50X7IK03FVGOS	6e-58	87.35	-
Bradi4g27990	ref|NC_008402.1|:c9202177-9198363	Sb02g021490.1	O1S1(001)	F67GPRD02D7QL9	1e-48	91.39	-
Bradi4g28000	ref|NC_008402.1|:c9317022-9313768	Sb02g021530.1	O1S1(111)	F67GPRD02EFUQH	3e-87	91.53	-
Bradi4g28010	ref|NC_008402.1|:9306862-9309322	Sb07g014850.1	O1S0(100)	F4SKPLY01ER4KD	1e-46	92.09	BQ166990	C-5AL10-0.57*
Bradi4g28030	ref|NC_008402.1|:c9329431-9327157	Sb02g021770.1	O1S1(111)	F50X7IK04JLW12	3e-39	93.04	-
Bradi4g28040	ref|NC_008402.1|:c9389618-9385163	Sb02g021780.1	O1S1(111)	F50X7IK03FNM7A	1e-73	90.13	-
Bradi4g28050	ref|NC_008402.1|:c9395201-9392506	Sb02g021790.1	O1S1(111)	FY8J5WU04ICXCL	1e-134	91.51	-
Bradi4g28060	-	Sb07g024270.1	S0(010)	F67GPRD02D44XT	2e-17	87.78	-
Bradi4g28070	ref|NC_008403.1|:c4986926-4985493	Sb07g024260.1	O0S0(110)	F4SKPLY01DPMDY	4e-33	86.67	-
Bradi4g28080	ref|NC_008402.1|:9443540-9444016	Sb01g050670.1	O1S0(111)	F6B1LW302HQZ4N	7e-30	93.41	-
Bradi4g28110	ref|NC_008402.1|:c9528226-9525067	Sb02g022100.1	O1S1(110)	F6B1LW301E3V3G	1e-74	85.71	-
Bradi4g28120	ref|NC_008402.1|:9586541-9589566	Sb02g022130.1	O1S1(111)	F4SKPLY02H6UT5	6e-99	90.91	-
Bradi4g28130	ref|NC_008402.1|:c9592941-9591139	Sb02g022140.1	O1S1(111)	F4SKPLY02IKDSZ	9e-67	95.03	-
Bradi4g28140	ref|NC_008402.1|:c9597496-9594866	Sb02g022150.1	O1S1(111)	F6B1LW301DHIQF	1e-174	91.27	-
Bradi4g28150	ref|NC_008402.1|:9599389-9601966	Sb02g022160.1	O1S1(111)	F6B1LW301C6SMS	1e-119	91.93	-
Bradi4g28160	ref|NC_008402.1|:c9606220-9602816	Sb02g022170.1	O1S1(111)	F6B1LW301A5XX3	2e-41	96.97	CD454769	C-5AL10-0.57*
Bradi4g28170	-	Sb02g022180.1	S1(000)	F4SKPLY02J1P0V	1e-108	91.64	-
Bradi4g28180	-	Sb02g022180.1	S1(010)	F4SKPLY01CPK0R	1e-177	93.63	-
Bradi4g28210	ref|NC_008402.1|:9773570-9774172	Sb02g022230.1	O1S1(110)	F4SKPLY01AMEUB	9e-72	82.26	-
Bradi4g28220	ref|NC_008395.1|:8056797-8058632	-	O0(000)	F4SKPLY02H9AXT	3e-31	85.80	-
Bradi4g28240	-	Sb07g019340.1	S0(000)	F4SKPLY01DNXZN	9e-99	92.94	-
Bradi4g28250	ref|NC_008398.1|:c20891762-20889699	Sb03g041830.1	O0S0(101)	F67GPRD03FZHWR	4e-34	83.46	-
Bradi4g28260	ref|NC_008402.1|:9880714-9881196	Sb02g022250.1	O1S1(111)	F67GPRD03GLXWM	1e-49	88.72	-
Bradi4g28280	ref|NC_008402.1|:10076279-10077902	Sb02g022280.1	O1S1(110)	F6B1LW301B6477	6e-41	88.27	-
Bradi4g28290	ref|NC_008401.1|:c18216396-18214817	Sb02g022300.1	O0S1(000)	F6B1LW301B7B6M	9e-22	93.15	-
Bradi4g28300	ref|NC_008402.1|:10276063-10277439	Sb02g022360.1	O1S1(111)	F6B1LW302GTORO	1e-171	91.76	BF483309	C-5AL12-0.35
Bradi4g28320	ref|NC_008402.1|:10285817-10287217	Sb02g022420.1	O1S1(111)	F67GPRD01BN35I	1e-147	90.25	-
Bradi4g28350	ref|NC_008402.1|:10710770-10714919	Sb02g022510.1	O1S1(111)	F6B1LW302F4XE2	7e-91	96.04	-
Bradi4g28360	ref|NC_008402.1|:c10719903-10717694	Sb02g022530.1	O1S1(111)	F6B1LW301CILRP	1e-49	95.16	-
Bradi4g28380	ref|NC_008402.1|:c10759516-10757437	Sb02g022560.1	O1S1(111)	F4SKPLY02INN3I	3e-83	91.19	-
Bradi4g28400	ref|NC_008402.1|:10786779-10790779	Sb02g022580.1	O1S1(111)	F6B1LW301DTVK5	3e-63	87.19	BE422464	C-5AL10-0.57*
Bradi4g28420	ref|NC_008402.1|:c10799929-10796997	Sb02g022590.1	O1S1(111)	FY8J5WU04IG9YZ	3e-40	89.26	-
Bradi4g28430	ref|NC_008402.1|:c10809802-10804171	Sb02g022610.1	O1S1(111)	FY8J5WU04IEGNM	0.0	93.85	-
Bradi4g28440	ref|NC_008402.1|:c10825036-10820107	Sb02g022620.1	O1S1(111)	F6B1LW302JAW9M	5e-34	89.68	-
Bradi4g28470	ref|NC_008402.1|:3114203-3120418	Sb06g027390.1	O1S0(100)	F4SKPLY02F6F7S	1e-128	90.96	-
Bradi4g28490	ref|NC_008402.1|:10869627-10873852	Sb02g022640.1	O1S1(111)	F67GPRD03G8D1O	6e-51	90.80	-
Bradi4g28500	ref|NC_008402.1|:c10865319-10862976	Sb01g043020.1	O1S0(110)	F4SKPLY02IE9B6	1e-128	95.42	-
Bradi4g28510	ref|NC_008402.1|:c11128187-11118788	Sb02g022650.1	O1S1(110)	F6B1LW301BZXE8	4e-25	81.57	-
Bradi4g28530	ref|NC_008402.1|:10903232-10912650	Sb02g022650.1	O1S1(001)	F67GPRD03FMTJL	2e-21	83.66	-
Bradi4g28550	ref|NC_008394.1|:25760878-25761342	Sb04g004260.3	O0S0(000)	F6B1LW302GX2D5	2e-29	83.17	-
Bradi4g28560	ref|NC_008394.1|:17416640-17417230	Sb01g039250.1	O0S0(010)	F4SKPLY01CXIG4	6e-61	95.24	-
Bradi4g28570	ref|NC_008402.1|:c11652478-11649439	Sb02g022770.1	O1S1(111)	F4SKPLY02IHBD3	2e-63	94.87	-
Bradi4g28580	ref|NC_008402.1|:11653692-11656499	Sb02g022780.1	O1S1(111)	F4SKPLY02IRBW0	4e-76	86.73	-
Bradi4g28590	ref|NC_008402.1|:11681797-11686142	Sb02g022820.1	O1S1(111)	F67GPRD02DYG60	8e-79	90.20	-
Bradi4g28600	ref|NC_008402.1|:c11695782-11690348	Sb02g022830.1	O1S1(111)	F6B1LW301DEV4X	1e-110	88.65	-
Bradi4g28620	ref|NC_008402.1|:11728712-11731341	Sb02g022870.1	O1S1(111)	F67GPRD02EHXYM	8e-86	85.38	-
Bradi4g28630	ref|NC_008402.1|:11736790-11739364	Sb02g022880.1	O1S1(111)	F6B1LW301C2FPR	1e-134	91.74	-
Bradi4g28640	ref|NC_008402.1|:11742279-11744949	Sb02g022890.1	O1S1(111)	F4SKPLY01D2054	2e-90	87.39	BQ169441	C-5AL10-0.57*
Bradi4g28650	ref|NC_008402.1|:c11746613-11745661	Sb02g022900.1	O1S1(111)	F6B1LW301EFZU7	2e-35	89.84	-
Bradi4g28660	ref|NC_008402.1|:11751965-11754956	Sb02g022910.1	O1S1(111)	F6B1LW302H0F1W	3e-42	91.18	-
Bradi4g28680	ref|NC_008402.1|:c11767576-11765889	Sb02g022930.1	O1S1(111)	FY8J5WU04IX2HV	7e-44	89.24	-
Bradi4g28690	ref|NC_008402.1|:c2454761-2452623	Sb06g016360.1	O1S0(111)	F4SKPLY01CUEFT	2e-62	94.27	-
Bradi4g28760	ref|NC_008401.1|:19014674-19024082	Sb07g019810.1	O0S0(001)	F67GPRD03GKNPY	1e-47	90.06	-
Bradi4g28790	ref|NC_008402.1|:11816896-11820428	Sb02g022936.1	O1S1(111)	F67GPRD03FNGPI	1e-155	89.09	-
Bradi4g28800	ref|NC_008402.1|:11826788-11830857	Sb02g022940.1	O1S1(111)	F6B1LW302H5C3Y	3e-85	88.20	-
Bradi4g28820	ref|NC_008402.1|:11851889-11853877	Sb02g022970.1	O1S1(111)	F4SKPLY02GJQBA	1e-109	88.37	-
Bradi4g28830	ref|NC_008402.1|:c11858890-11856747	Sb02g022980.1	O1S1(111)	F67GPRD02DUKWP	8e-50	95.87	-
Bradi4g28840	ref|NC_008397.1|:23290421-23293588	Sb06g019370.1	O0S0(001)	F67GPRD01BC7AR	1e-42	92.25	-
Bradi4g28850	ref|NC_008402.1|:c11861725-11860245	Sb02g022990.1	O1S1(111)	F50X7IK04JLK7Z	4e-43	86.07	-
Bradi4g28860	ref|NC_008402.1|:11862692-11866728	Sb02g023000.1	O1S1(111)	F67GPRD02D12NV	5e-42	93.97	-
Bradi4g28870	ref|NC_008402.1|:c11872076-11867302	Sb02g023010.1	O1S1(111)	F4SKPLY01A817H	1e-138	92.06	-
Bradi4g28880	ref|NC_008402.1|:11880848-11886103	Sb02g023040.1	O1S1(111)	F6B1LW302IPNVQ	1e-108	92.58	-
Bradi4g28890	ref|NC_008402.1|:11902322-11903125	Sb02g023110.1	O1S1(101)	F6B1LW301DX8NZ	2e-36	91.53	-
Bradi4g28900	ref|NC_008402.1|:11902322-11903125	Sb02g023110.1	O1S1(011)	F6B1LW302FK8IY	5e-59	89.16	-
Bradi4g28910	ref|NC_008402.1|:11904360-11906977	Sb02g023120.1	O1S1(111)	F6B1LW302H6YAF	3e-87	89.24	-
Bradi4g28920	ref|NC_008402.1|:11922830-11923880	Sb02g023130.1	O1S1(111)	F6B1LW301D1ORJ	1e-46	89.94	-
Bradi4g28950	ref|NC_008402.1|:c11981310-11976529	Sb02g023150.1	O1S1(111)	F6B1LW301A3SZ6	2e-51	88.00	-
Bradi4g28980	-	Sb02g023210.1	S1(000)	F4SKPLY01EXG60	5e-83	89.27	-
Bradi4g28990	-	Sb02g023200.1	S1(010)	F4SKPLY01EXG60	3e-78	87.54	-
Bradi4g29000	ref|NC_008402.1|:12149885-12154592	-	O1(100)	F6B1LW302JLVH2	3e-51	86.94	-
Bradi4g29030	ref|NC_008401.1|:19571677-19574694	Sb02g023260.1	O0S1(010)	F6B1LW301D6AD0	3e-80	91.67	CD453584	C-5AS1-0.40
Bradi4g29040	ref|NC_008402.1|:c12213255-12209697	Sb02g023270.1	O1S1(111)	F6B1LW301E4UCH	1e-48	88.52	-
Bradi4g29050	ref|NC_008402.1|:12230402-12231526	Sb02g023280.1	O1S1(111)	F4SKPLY02F8E5Y	1e-42	94.02	-
Bradi4g29060	ref|NC_008402.1|:c12241121-12237226	Sb02g023290.1	O1S1(111)	F6B1LW302G5EJL	7e-62	91.71	-
Bradi4g29070	ref|NC_008402.1|:c12242955-12242020	Sb02g023310.1	O1S1(111)	F6B1LW302G9O8B	1e-70	95.24	-
Bradi4g29080	ref|NC_008401.1|:19603399-19604679	Sb02g023320.1	O0S1(111)	F6B1LW302JX2P6	3e-31	83.67	-
Bradi4g29100	ref|NC_008402.1|:12292125-12295668	Sb02g023340.1	O1S1(110)	F4SKPLY02HHFDC	3e-80	87.50	-
Bradi4g29130	ref|NC_008395.1|:9579624-9581459	-	O0(000)	F6B1LW301AVQEH	5e-17	83.54	-
Bradi4g29140	ref|NC_008402.1|:12311123-12313664	Sb02g023360.1	O1S1(110)	F4SKPLY01D6IF9	9e-69	89.59	-
Bradi4g29150	ref|NC_008402.1|:12292125-12295668	Sb02g023350.1	O1S1(010)	F6B1LW301E2XGP	1e-160	90.36	-
Bradi4g29160	ref|NC_008398.1|:20521164-20523440	Sb04g024620.1	O0S0(001)	F67GPRD02DLQDG	0.0	95.68	-
Bradi4g29170	ref|NC_008402.1|:12329448-12333853	Sb02g023390.1	O1S1(111)	F4SKPLY01DO7T0	1e-173	91.89	-
Bradi4g29190	ref|NC_008402.1|:12356340-12359229	Sb02g023395.1	O1S1(110)	F50X7IK04IJAGG	1e-60	87.24	-
Bradi4g29210	ref|NC_008402.1|:12375421-12375735	Sb02g023420.1	O1S1(111)	F67GPRD03G2PZU	1e-81	92.48	-
Bradi4g29220	ref|NC_008402.1|:c12380707-12377512	Sb02g023430.1	O1S1(111)	F67GPRD01B6MCB	2e-75	94.57	-
Bradi4g29240	ref|NC_008402.1|:c12384827-12383585	Sb02g023440.1	O1S1(111)	F67GPRD01BBGI8	1e-118	87.31	-
Bradi4g29250	ref|NC_008402.1|:c12491038-12487226	Sb02g023480.1	O1S1(111)	F6B1LW302GB371	2e-54	93.29	-
Bradi4g29260	-	Sb02g023500.1	S1(010)	F4SKPLY02F0RY3	1e-136	88.99	-
Bradi4g29290	ref|NC_008402.1|:c12513074-12512116	Sb02g023540.1	O1S1(111)	F6B1LW302GK53Z	1e-119	90.66	-
Bradi4g29300	ref|NC_008402.1|:12526572-12528392	Sb02g023550.1	O1S1(111)	F67GPRD03G8581	4e-67	92.06	-
Bradi4g29310	ref|NC_008402.1|:c12537106-12535308	Sb02g023560.1	O1S1(111)	F4SKPLY02JENDD	1e-117	86.34	-
Bradi4g29320	ref|NC_008402.1|:12547695-12548201	Sb02g023570.1	O1S1(111)	F50X7IK04IU9W5	2e-67	92.11	-
Bradi4g29350	ref|NC_008402.1|:c12613666-12609417	Sb02g023620.1	O1S1(111)	F6B1LW302FZ5Q5	1e-142	89.69	-
Bradi4g29360	ref|NC_008402.1|:12690543-12694982	Sb02g023630.1	O1S1(111)	F6B1LW301AYJQ3	3e-23	81.28	-
Bradi4g29370	-	Sb01g048400.1	S0(010)	F6B1LW301DN17C	1e-72	95.32	-
Bradi4g29380	ref|NC_008395.1|:30400338-30401693	Sb02g023650.1	O0S1(010)	F4SKPLY02FU7WR	2e-43	91.30	-
Bradi4g29390	ref|NC_008402.1|:c12751366-12749288	Sb02g023660.1	O1S1(111)	F4SKPLY02IOF5V	5e-74	85.25	-
Bradi4g29410	ref|NC_008402.1|:12764197-12766029	Sb02g023690.1	O1S1(111)	F6B1LW302JWWYK	7e-95	94.67	-
Bradi4g29430	ref|NC_008402.1|:12773387-12774211	Sb02g023710.1	O1S1(111)	F4SKPLY02IV5LW	1e-124	92.22	-
Bradi4g29440	ref|NC_008402.1|:12831120-12834485	Sb02g023720.1	O1S1(111)	F50X7IK04I3CLD	4e-80	92.59	BQ170616	C-5AL12-0.35
Bradi4g29450	ref|NC_008402.1|:12860078-12860881	Sb02g023740.1	O1S1(111)	FY8J5WU04JMZMJ	2e-36	94.90	-
Bradi4g29470	ref|NC_008402.1|:c12921274-12915283	Sb02g023800.1	O1S1(111)	F67GPRD03FYVOE	1e-57	88.43	-
Bradi4g29480	ref|NC_008402.1|:c12923477-12921692	Sb02g023810.1	O1S1(111)	F4SKPLY01C602U	1e-37	85.87	-
Bradi4g29490	ref|NC_008402.1|:c12926666-12924335	Sb02g023820.1	O1S1(111)	F4SKPLY02HYLWJ	1e-12	95.65	-
Bradi4g29500	ref|NC_008402.1|:12956440-12961691	Sb02g023830.1	O1S1(111)	F6B1LW302GW4J7	1e-71	91.51	-
Bradi4g29520	ref|NC_008402.1|:12966295-12968196	Sb02g023840.1	O1S1(111)	F6B1LW302GMKO3	1e-104	90.73	-
Bradi4g29530	ref|NC_008402.1|:c13102015-13101449	Sb02g023910.1	O1S1(111)	F6B1LW302G50RR	8e-70	93.41	-
Bradi4g29550	ref|NC_008402.1|:c13124213-13120816	Sb02g023930.1	O1S1(111)	F50X7IK03GY01Z	4e-43	90.51	-
Bradi4g29560	ref|NC_008402.1|:13127669-13130587	Sb02g023940.1	O1S1(111)	F6B1LW302F2201	1e-110	91.72	BE497368	C-5AL10-0.57*
Bradi4g29570	ref|NC_008402.1|:c13135221-13131768	Sb02g023980.1	O1S1(111)	F6B1LW302G53D6	1e-133	90.02	-
Bradi4g29590	ref|NC_008402.1|:13500051-13504021	Sb02g024000.1	O1S1(111)	F6B1LW301AW622	1e-89	90.72	-
Bradi4g29600	ref|NC_008402.1|:13505900-13509131	Sb02g024030.1	O1S1(111)	F6B1LW302FMJAL	1e-171	90.67	-
Bradi4g29630	ref|NC_008402.1|:c13575088-13571952	Sb02g024040.1	O1S1(111)	F4SKPLY01B1W0D	4e-70	92.31	-
Bradi4g29640	ref|NC_008402.1|:c13585584-13577369	Sb02g024050.1	O1S1(111)	FY8J5WU04H32NA	1e-103	87.74	-
Bradi4g29650	ref|NC_008402.1|:13612060-13616301	Sb02g024060.1	O1S1(111)	F6B1LW302JF4CZ	6e-67	91.75	-
Bradi4g29660	ref|NC_008402.1|:c13636237-13634005	Sb02g024070.1	O1S1(111)	F67GPRD03F6B1C	5e-76	90.04	-
Bradi4g29670	ref|NC_008402.1|:c13644887-13641012	Sb02g024080.1	O1S1(111)	F6B1LW302F1FKP	1e-125	92.15	-
Bradi4g29680	ref|NC_008402.1|:13651997-13656507	Sb02g024090.1	O1S1(111)	F67GPRD03HJCW4	3e-86	93.58	-
Bradi4g29700	ref|NC_008402.1|:13703564-13711235	Sb02g024110.1	O1S1(110)	F6B1LW302JEFG8	1e-64	90.28	-
Bradi4g29710	ref|NC_008402.1|:c13727740-13726811	Sb02g024120.1	O1S1(001)	F67GPRD01A9CLQ	1e-12	83.62	-
Bradi4g29720	ref|NC_008402.1|:13777383-13778680	Sb02g024130.1	O1S1(110)	F6B1LW302HV7YX	1e-84	90.35	-
Bradi4g29730	ref|NC_008402.1|:13821348-13824242	Sb02g024140.1	O1S1(111)	FY8J5WU04I8877	4e-75	86.57	-
Bradi4g29760	ref|NC_008402.1|:13837257-13842460	Sb03g028040.1	O1S0(111)	F67GPRD01B40IZ	5e-86	91.46	-
Bradi4g29770	ref|NC_008402.1|:c13929818-13928542	Sb02g024190.1	O1S1(110)	F4SKPLY02HUP74	1e-144	88.73	-
Bradi4g29780	ref|NC_008402.1|:13940668-13941714	Sb02g024220.1	O1S1(111)	F4SKPLY02GVX3E	1e-139	94.19	-
Bradi4g29800	ref|NC_008402.1|:13974930-13975938	Sb02g024260.1	O1S1(111)	F6B1LW302H3G0P	2e-52	94.74	BF145701	C-5AL10-0.57*
Bradi4g29810	ref|NC_008402.1|:13992103-13995773	Sb07g009430.1	O1S0(111)	F4SKPLY02G0O4M	1e-130	90.55	-
Bradi4g29820	ref|NC_008402.1|:c13998461-13996505	-	O1(100)	F4SKPLY01EYOZ4	2e-34	90.76	-
Bradi4g29830	ref|NC_008402.1|:c14005494-14001852	Sb02g024270.1	O1S1(111)	F67GPRD01AZX7R	4e-30	83.06	-
Bradi4g29840	ref|NC_008402.1|:c14032832-14029565	Sb02g024280.1	O1S1(111)	F6B1LW302JZJJ6	2e-75	91.67	-
Bradi4g29860	ref|NC_008399.1|:4641665-4643360	Sb02g024330.1	O0S1(010)	F67GPRD01AKJIF	3e-93	94.59	-
Bradi4g29870	ref|NC_008402.1|:14308446-14312020	Sb02g024340.2	O1S1(111)	F6B1LW302JNT4U	5e-63	92.57	-
Bradi4g29910	ref|NC_008402.1|:14393797-14399384	-	O1(100)	FY8J5WU04JKG47	7e-44	91.30	-
Bradi4g29920	ref|NC_008402.1|:c14402737-14400293	Sb02g024380.1	O1S1(111)	F67GPRD02C8HF5	1e-128	90.59	-
Bradi4g29930	ref|NC_008402.1|:14413340-14414528	Sb02g024390.1	O1S1(111)	F4SKPLY02FX9UN	9e-81	91.29	-
Bradi4g29960	ref|NC_008402.1|:14501486-14502365	Sb02g024447.1	O1S1(111)	F6B1LW301AV43R	7e-26	93.75	-
Bradi4g29980	ref|NC_008402.1|:14512641-14517774	Sb02g024450.1	O1S1(111)	F6B1LW301AW2NT	5e-72	93.16	-
Bradi4g29990	ref|NC_008402.1|:c14531630-14529255	Sb02g024460.1	O1S1(110)	F4SKPLY01A202T	6e-41	92.06	-
Bradi4g30000	ref|NC_008398.1|:c16287009-16286207	Sb02g024470.1	O0S1(111)	F67GPRD02DLN69	3e-23	93.42	-
Bradi4g30010	ref|NC_008401.1|:21004373-21005997	Sb02g024480.1	O0S1(010)	F4SKPLY01CM5O8	3e-42	93.97	-
Bradi4g30020	ref|NC_008402.1|:c14552452-14550806	Sb02g024490.1	O1S1(111)	F50X7IK04JBJM6	1e-97	88.08	-
Bradi4g30030	ref|NC_008402.1|:14916735-14918591	Sb02g024500.1	O1S1(111)	F4SKPLY01EO4HP	1e-136	88.41	-
Bradi4g30040	-	Sb02g024510.1	S1(010)	F6B1LW302FZ7E2	1e-134	91.01	-
Bradi4g30050	ref|NC_008402.1|:c14558519-14556508	Sb02g024520.1	O1S1(111)	F4SKPLY02GJP9R	1e-46	93.01	-
Bradi4g30060	ref|NC_008401.1|:c21165344-21164425	Sb07g021260.1	O0S0(001)	F4SKPLY02FPX70	3e-51	94.66	CD453403	5AL12-0.35-0.57
Bradi4g30070	ref|NC_008402.1|:c14578155-14575407	Sb02g024540.1	O1S1(111)	F6B1LW302JLEH3	7e-41	83.21	-
Bradi4g30090	ref|NC_008394.1|:40336869-40356301	Sb03g006210.1	O0S0(000)	F6B1LW301CRZE9	6e-51	95.24	-
Bradi4g30100	ref|NC_008402.1|:c14581470-14580949	Sb02g024550.1	O1S1(111)	F67GPRD03F6CJ3	4e-16	94.64	-
Bradi4g30110	ref|NC_008398.1|:c29360247-29358823	Sb09g030710.1	O0S0(111)	F4SKPLY02GWWZM	5e-98	90.69	-
Bradi4g30130	ref|NC_008402.1|:14605373-14606369	Sb02g024560.1	O1S1(111)	F6B1LW301DZVPH	2e-22	92.31	-
Bradi4g30140	ref|NC_008402.1|:14611622-14613133	Sb10g029530.1	O1S0(111)	F50X7IK03F3G3Z	1e-114	88.32	-
Bradi4g30150	ref|NC_008401.1|:21190002-21192572	Sb02g024570.3	O0S1(111)	F6B1LW302F4H20	1e-72	88.72	-
Bradi4g30160	ref|NC_008402.1|:c14624118-14623125	Sb02g024580.1	O1S1(111)	F67GPRD01ALDWI	1e-130	91.39	-
Bradi4g30170	ref|NC_008402.1|:14628517-14629650	Sb02g024590.1	O1S1(111)	F6B1LW301COVIT	8e-56	86.42	-
Bradi4g30180	-	Sb02g024593.1	S1(010)	F6B1LW302GITHC	4e-57	84.59	-
Bradi4g30190	ref|NC_008402.1|:c14635529-14633097	Sb02g024600.1	O1S1(111)	F6B1LW301EGIFY	1e-81	86.17	-
Bradi4g30200	ref|NC_008402.1|:c14644093-14640097	Sb02g024620.1	O1S1(111)	F6B1LW301AP8UW	1e-107	88.52	-
Bradi4g30210	ref|NC_008402.1|:14657020-14661899	Sb02g024630.1	O1S1(111)	F4SKPLY02ICW7E	1e-124	89.03	-
Bradi4g30220	ref|NC_008402.1|:14720800-14722140	Sb02g024640.1	O1S1(111)	F6B1LW301ETYEX	7e-53	94.78	-
Bradi4g30230	ref|NC_008402.1|:14739162-14739503	-	O1(100)	F6B1LW302I5OCN	2e-68	84.76	-
Bradi4g30240	ref|NC_008401.1|:c21301784-21300642	Sb02g024650.1	O0S1(111)	F50X7IK04IFMXG	5e-54	91.46	-
Bradi4g30250	ref|NC_008402.1|:14774457-14775634	Sb02g024660.1	O1S1(111)	F67GPRD03FZ01W	3e-37	92.79	-
Bradi4g30270	ref|NC_008402.1|:14813472-14815926	Sb02g024670.1	O1S1(111)	F67GPRD02EEQ7I	1e-175	90.80	-
Bradi4g30290	ref|NC_008402.1|:14832586-14838359	Sb02g024690.1	O1S1(111)	F50X7IK03GJQ3U	1e-131	87.53	-
Bradi4g30320	ref|NC_008402.1|:c14871454-14867284	Sb02g024720.1	O1S1(111)	F6B1LW302FLA4C	8e-92	94.17	-
Bradi4g30330	ref|NC_008402.1|:14874739-14875581	Sb02g024730.1	O1S1(111)	F4SKPLY01AJRU4	1e-66	93.12	-
Bradi4g30340	ref|NC_008402.1|:14883661-14885235	Sb02g024740.1	O1S1(111)	F6B1LW302JGVI8	1e-172	91.56	-
Bradi4g30350	-	Sb02g024750.1	S1(010)	F6B1LW301EVK10	5e-67	96.67	-
Bradi4g30360	ref|NC_008402.1|:c14922900-14921798	Sb02g024760.1	O1S1(111)	F67GPRD01A647X	3e-92	89.29	-
Bradi4g30370	ref|NC_008402.1|:c14940109-14938397	Sb02g024760.1	O1S1(000)	F67GPRD02DZCVF	5e-38	92.92	-
Bradi4g30390	ref|NC_008402.1|:14972687-14973901	Sb02g024780.1	O1S1(111)	F50X7IK04JASIQ	1e-160	93.35	-
Bradi4g30410	ref|NC_008402.1|:15036249-15038052	Sb02g024810.1	O1S1(111)	F50X7IK04IDRYL	4e-52	88.32	-
Bradi4g30420	ref|NC_008402.1|:15036249-15038052	Sb02g024810.1	O1S1(001)	F67GPRD01AW1R2	2e-81	87.11	-
Bradi4g30440	ref|NC_008402.1|:c15084572-15080906	Sb02g024850.1	O1S1(111)	F67GPRD02EPW4L	2e-26	85.92	-
Bradi4g30450	ref|NC_008402.1|:c15102266-15099508	Sb02g024860.1	O1S1(111)	F67GPRD02DTJIC	2e-64	89.95	-
Bradi4g30460	ref|NC_008402.1|:15103829-15104050	Sb02g024870.1	O1S1(111)	F6B1LW302H5R7V	8e-37	86.47	-
Bradi4g30470	ref|NC_008402.1|:15106392-15108028	Sb02g024880.1	O1S1(111)	F6B1LW302GX2D5	1e-92	91.29	-
Bradi4g30480	ref|NC_008402.1|:c15113808-15108796	Sb02g024890.1	O1S1(111)	F6B1LW302JI0T6	0.0	92.26	-
Bradi4g30500	ref|NC_008402.1|:c15171757-15168285	Sb02g024910.1	O1S1(111)	F6B1LW301DEC6W	1e-106	85.71	-
Bradi4g30520	ref|NC_008402.1|:c15187768-15185985	Sb02g024930.1	O1S1(111)	F6B1LW302FZ0EQ	5e-46	81.42	-
Bradi4g30530	ref|NC_008402.1|:c15201598-15197667	Sb02g025010.1	O1S1(111)	F4SKPLY02FNO2U	2e-57	96.27	-
Bradi4g30550	ref|NC_008402.1|:c15236168-15232074	Sb02g025030.1	O1S1(111)	F67GPRD01B6HEQ	1e-102	86.65	-
Bradi4g30560	ref|NC_008402.1|:15265839-15269200	Sb02g025040.1	O1S1(111)	F67GPRD03GQ9ED	1e-115	90.77	-
Bradi4g30570	ref|NC_008402.1|:15274448-15277336	Sb07g007540.1	O1S0(111)	F50X7IK04JLLU2	1e-143	88.52	-
Bradi4g30580	ref|NC_008402.1|:15278511-15283638	Sb02g025050.1	O1S1(111)	F50X7IK04INA4A	1e-133	88.60	-
Bradi4g30590	ref|NC_008402.1|:15290059-15292070	Sb02g025060.1	O1S1(111)	F50X7IK03FOI6F	1e-112	85.39	-
Bradi4g30600	ref|NC_008402.1|:c15300882-15295442	Sb02g025070.1	O1S1(111)	F50X7IK04IVCQ1	1e-70	89.17	-
Bradi4g30610	ref|NC_008402.1|:15303893-15305728	Sb02g025077.1	O1S1(111)	F6B1LW301D6BBT	1e-27	89.19	-
Bradi4g30630	ref|NC_008402.1|:15327181-15329465	Sb02g025100.1	O1S1(111)	F50X7IK04H13LF	9e-55	91.93	-
Bradi4g30640	ref|NC_008402.1|:c15332548-15331370	Sb02g025110.1	O1S1(111)	F6B1LW301DA0PM	8e-81	87.54	-
Bradi4g30650	-	Sb02g025120.1	S1(010)	F6B1LW301B4OXV	4e-28	94.05	BE494102	C-5AL10-0.57*
Bradi4g30660	ref|NC_008402.1|:15346123-15351258	Sb02g025130.1	O1S1(111)	F67GPRD02EQNYM	1e-128	93.60	-
Bradi4g30670	-	Sb02g025150.1	S1(000)	F50X7IK04IGR3V	4e-19	87.00	-
Bradi4g30710	ref|NC_008402.1|:15389691-15391582	Sb02g025180.1	O1S1(111)	F6B1LW302FVTMI	1e-20	87.96	-
Bradi4g30720	ref|NC_008402.1|:c15395297-15393303	Sb02g025190.1	O1S1(111)	F4SKPLY01CIMBU	8e-47	90.38	-
Bradi4g30730	ref|NC_008400.1|:1274177-1277478	Sb02g028310.1	O0S1(111)	F67GPRD03FXNS8	1e-174	91.42	-
Bradi4g30740	ref|NC_008402.1|:c15414103-15409608	Sb02g025210.1	O1S1(111)	FY8J5WU04H2V8P	5e-26	82.63	-
Bradi4g30750	ref|NC_008402.1|:15438538-15442467	Sb02g025230.1	O1S1(111)	F6B1LW301D0BUP	1e-95	92.25	-
Bradi4g30760	-	Sb02g025240.1	S1(010)	F67GPRD03GVKD8	6e-47	88.77	-
Bradi4g30780	ref|NC_008400.1|:1274177-1277478	Sb02g028310.1	O0S1(001)	F67GPRD03FXNS8	1e-172	91.21	-
Bradi4g30790	ref|NC_008400.1|:c24045218-24044378	-	O0(000)	F6B1LW302JGTPF	8e-44	87.50	-
Bradi4g30800	ref|NC_008402.1|:15528576-15531618	Sb02g025260.1	O1S1(111)	F67GPRD02D1PV1	8e-72	85.47	-
Bradi4g30810	ref|NC_008402.1|:c15514819-15506920	Sb02g025270.1	O1S1(110)	F4SKPLY02HVPGQ	1e-153	89.33	-
Bradi4g30820	ref|NC_008402.1|:c15514819-15506920	Sb02g025280.1	O1S1(000)	F6B1LW301A0GVL	1e-171	89.28	-
Bradi4g30830	ref|NC_008394.1|:7080827-7084596	Sb08g004450.1	O0S0(100)	F67GPRD02DPJS8	4e-17	85.85	-
Bradi4g30840	ref|NC_008402.1|:15698363-15707915	Sb02g025330.1	O1S1(111)	F67GPRD03G8PER	1e-100	84.33	-
Bradi4g30850	ref|NC_008402.1|:15711576-15715908	Sb02g025340.1	O1S1(111)	FY8J5WU04JCVR2	1e-140	88.61	-
Bradi4g30860	ref|NC_008402.1|:15698363-15707915	Sb02g025330.1	O1S1(001)	F67GPRD02C2NOO	4e-66	85.30	-
Bradi4g30880	ref|NC_008402.1|:15711576-15715908	Sb02g025340.1	O1S1(001)	FY8J5WU04JCVR2	1e-109	85.96	-
Bradi4g30890	ref|NC_008395.1|:33417357-33421343	Sb02g025350.1	O0S1(000)	F6B1LW302GCFUA	4e-65	97.18	-
Bradi4g30900	ref|NC_008402.1|:15735886-15745633	Sb02g025370.1	O1S1(111)	F67GPRD01ASHSK	1e-71	89.74	-
Bradi4g30910	ref|NC_008402.1|:c21907109-21906612	Sb01g034110.1	O1S0(000)	F4SKPLY01DR0GE	3e-13	86.02	-
Bradi4g30930	ref|NC_008402.1|:c15815380-15813809	Sb02g025400.1	O1S1(111)	F6B1LW301EYQUV	2e-63	90.52	-
Bradi4g30940	ref|NC_008402.1|:c15838279-15837275	Sb02g025420.1	O1S1(111)	F6B1LW302HR1E0	1e-162	89.25	-
Bradi4g30950	ref|NC_008402.1|:c15843259-15842318	Sb02g025430.1	O1S1(110)	F4SKPLY01CDT75	1e-79	89.14	-
Bradi4g30960	ref|NC_008402.1|:c21611198-21610887	Sb03g004870.1	O1S0(000)	F6B1LW301ETH4V	2e-60	94.67	-
Bradi4g30980	ref|NC_008402.1|:c15869249-15867333	Sb02g025460.1	O1S1(111)	FY8J5WU04II2F1	1e-119	89.38	-
Bradi4g31000	ref|NC_008402.1|:15875955-15881536	Sb02g025480.1	O1S1(111)	F50X7IK03GO1XW	9e-37	89.63	-
Bradi4g31010	ref|NC_008401.1|:c22039229-22031889	Sb02g025515.1	O0S1(010)	F6B1LW301DLBFH	1e-113	86.37	-
Bradi4g31020	ref|NC_008402.1|:c15887938-15886199	Sb02g025515.1	O1S1(101)	F67GPRD01CH0B4	4e-37	85.49	-
Bradi4g31030	ref|NC_008402.1|:c15893036-15890085	Sb02g025520.1	O1S1(111)	F4SKPLY01C8M3Q	2e-74	91.59	-
Bradi4g31040	ref|NC_008402.1|:15904891-15907594	Sb02g025530.1	O1S1(111)	F6B1LW302IPT8J	7e-66	92.78	-
Bradi4g31070	ref|NC_008402.1|:16043446-16046223	Sb02g025580.1	O1S1(110)	FY8J5WU04I19UO	2e-63	92.61	-
Bradi4g31080	ref|NC_008401.1|:22129649-22130050	Sb02g025610.1	O0S1(010)	FY8J5WU04JXRZ7	7e-73	89.76	-
Bradi4g31110	ref|NC_008402.1|:16098848-16099753	Sb02g025640.1	O1S1(111)	F4SKPLY02IMNVA	4e-34	93.14	-
Bradi4g31120	ref|NC_008402.1|:16116614-16120822	Sb10g006400.1	O1S0(100)	F6B1LW301BW4AI	4e-37	95.79	-
Bradi4g31130	ref|NC_008402.1|:16131779-16142143	Sb02g025660.1	O1S1(111)	F50X7IK04IK1V8	3e-82	86.73	-
Bradi4g31140	ref|NC_008402.1|:c16147160-16146465	-	O1(100)	F6B1LW302IEN8A	6e-28	86.18	-
Bradi4g31150	ref|NC_008398.1|:c29268229-29266764	Sb09g030530.4	O0S0(111)	F67GPRD02DVO9B	1e-112	92.52	CD454146	5AL12-0.35-0.57
Bradi4g31160	ref|NC_008402.1|:16170518-16174375	Sb02g025680.1	O1S1(111)	F67GPRD01BLB4V	9e-19	82.93	-
Bradi4g31200	-	Sb01g047400.1	S0(000)	F67GPRD03F68A6	6e-48	84.90	-
Bradi4g31220	ref|NC_008402.1|:c16186027-16182190	Sb02g025700.1	O1S1(111)	F50X7IK03FP3P1	5e-47	92.14	-
Bradi4g31230	ref|NC_008402.1|:c16202907-16197522	Sb02g025710.1	O1S1(111)	F50X7IK04JP8CU	3e-63	85.76	-
Bradi4g31240	ref|NC_008402.1|:c16220548-16219281	Sb02g025720.1	O1S1(111)	F67GPRD02DZLRG	5e-25	97.01	-
Bradi4g31250	ref|NC_008402.1|:16228344-16232244	Sb02g025730.1	O1S1(111)	F6B1LW302IHM7B	1e-169	90.76	-
Bradi4g31260	ref|NC_008402.1|:16233330-16236027	Sb02g025740.1	O1S1(111)	F50X7IK04JAIZG	1e-26	87.30	-
Bradi4g31270	ref|NC_008402.1|:16240159-16242075	Sb02g025750.1	O1S1(111)	F4SKPLY02FPEQO	1e-140	89.06	-
Bradi4g31280	ref|NC_008402.1|:c16250125-16246512	Sb02g025760.1	O1S1(111)	F4SKPLY01AS0XR	0.0	94.47	-
Bradi4g31290	ref|NC_008402.1|:c16255923-16253502	Sb02g025775.1	O1S1(111)	F6B1LW301D1PBK	2e-58	82.73	-
Bradi4g31300	ref|NC_008402.1|:16271569-16275118	Sb02g025780.1	O1S1(111)	F67GPRD01BDNE5	1e-86	90.49	-
Bradi4g31310	ref|NC_008402.1|:c16283700-16275785	Sb02g025790.1	O1S1(111)	F67GPRD03GDPK4	1e-58	90.76	BE403679	5AL12-0.35-0.57
Bradi4g31350	ref|NC_008402.1|:c22627289-22624556	Sb02g013170.1	O1S1(111)	F6B1LW302IVB5P	9e-30	90.09	-
Bradi4g31370	ref|NC_008402.1|:16333261-16335532	Sb02g025850.1	O1S1(000)	F67GPRD03FWBW7	5e-95	86.77	-
Bradi4g31380	ref|NC_008402.1|:16333261-16335532	Sb02g025840.1	O1S1(111)	F67GPRD01CE4WX	1e-178	91.79	-
Bradi4g31390	ref|NC_008398.1|:c24826918-24824823	-	O0(000)	F4SKPLY02JA9MC	6e-27	82.83	-
Bradi4g31400	ref|NC_008398.1|:c24826918-24824823	-	O0(100)	F50X7IK04IQFNH	1e-36	85.37	-
Bradi4g31410	ref|NC_008394.1|:c18138852-18137176	Sb09g024910.1	O0S0(001)	F4SKPLY02FXA5U	1e-91	92.31	-
Bradi4g31430	ref|NC_008402.1|:c16370422-16367886	Sb02g025910.1	O1S1(111)	F6B1LW301E5O38	6e-82	89.73	-
Bradi4g31440	ref|NC_008402.1|:16384553-16388594	Sb02g025920.1	O1S1(111)	F67GPRD03HCG0E	3e-58	93.08	-
Bradi4g31450	ref|NC_008402.1|:16390786-16393201	Sb02g025930.1	O1S1(111)	F67GPRD03G67B8	4e-68	92.19	-
Bradi4g31460	ref|NC_008402.1|:16401422-16403653	Sb02g025940.1	O1S1(111)	F50X7IK03G0EOZ	1e-90	87.43	-
Bradi4g31480	ref|NC_008402.1|:16422536-16426527	Sb02g025960.1	O1S1(111)	F67GPRD03GHKWR	1e-162	91.03	-
Bradi4g31490	ref|NC_008402.1|:c16432172-16429495	Sb02g025966.1	O1S1(110)	F67GPRD01CCKOW	8e-44	90.00	-
Bradi4g31500	ref|NC_008402.1|:c16454096-16451042	Sb02g025970.1	O1S1(111)	F4SKPLY02HA4YN	1e-72	90.58	-
Bradi4g31530	ref|NC_008402.1|:16462810-16463097	Sb02g025990.1	O1S1(111)	F67GPRD03GH8BY	2e-74	91.07	-
Bradi4g31540	ref|NC_008402.1|:c16494947-16488633	Sb02g026010.1	O1S1(111)	F50X7IK04IEIMM	1e-157	90.79	CD373624	5AL12-0.35-0.57
Bradi4g31550	ref|NC_008401.1|:22694917-22699864	Sb02g026020.1	O0S1(010)	F6B1LW301AIZHV	1e-128	89.33	-
Bradi4g31560	ref|NC_008402.1|:c16506915-16505782	Sb02g026030.1	O1S1(111)	F6B1LW301CCPGC	1e-117	86.93	-
Bradi4g31570	ref|NC_008402.1|:c16511353-16510406	Sb02g026050.1	O1S1(111)	F6B1LW302I2EL7	5e-97	85.04	-
Bradi4g31580	ref|NC_008402.1|:c16520148-16519192	Sb02g026070.1	O1S1(111)	F4SKPLY01DY7SJ	1e-125	86.53	BM140584	5AL
Bradi4g31600	ref|NC_008402.1|:16563457-16563876	Sb02g026080.1	O1S1(111)	F67GPRD01BIXEC	1e-71	85.20	-
Bradi4g31610	ref|NC_008402.1|:16567361-16569725	Sb02g026090.1	O1S1(111)	F67GPRD02DA6W3	4e-77	85.96	-
Bradi4g31630	ref|NC_008402.1|:19850745-19851254	Sb02g026110.1	O1S1(111)	F6B1LW302HZBG4	5e-27	84.81	-
Bradi4g31640	ref|NC_008402.1|:16578679-16581294	Sb02g026120.1	O1S1(111)	F67GPRD03GI8RI	0.0	92.14	BG605186	C-5AL10-0.57*
Bradi4g31680	ref|NC_008402.1|:16600183-16603752	Sb02g026140.1	O1S1(111)	F67GPRD02DUYBR	1e-167	93.35	-
Bradi4g31710	ref|NC_008402.1|:c16659106-16656620	Sb02g026160.1	O1S1(111)	F6B1LW301E19CE	6e-76	83.96	-
Bradi4g31720	ref|NC_008402.1|:c16666262-16664316	Sb01g001160.1	O1S0(100)	F6B1LW301CP526	1e-126	91.62	-
Bradi4g31730	ref|NC_008402.1|:16700235-16704750	Sb02g026170.1	O1S1(111)	F67GPRD03HLORV	1e-154	91.01	-
Bradi4g31750	ref|NC_008402.1|:16728638-16729733	Sb02g026190.1	O1S1(111)	F4SKPLY01A9JP8	2e-38	88.31	-
Bradi4g31760	ref|NC_008402.1|:16731390-16734112	Sb02g026200.1	O1S1(111)	F67GPRD02DGQ0R	9e-82	87.34	-
Bradi4g31790	ref|NC_008402.1|:16797870-16799019	Sb02g026250.1	O1S1(111)	F50X7IK04ILXQN	2e-39	93.69	BQ169704	C-5AL10-0.57*
Bradi4g31800	ref|NC_008402.1|:c16805858-16802361	Sb02g026260.1	O1S1(111)	FY8J5WU04ISJWE	1e-70	92.35	-
Bradi4g31810	ref|NC_008402.1|:16820890-16827740	Sb02g026270.1	O1S1(110)	F67GPRD02D8585	6e-33	91.38	-
Bradi4g31820	ref|NC_008402.1|:16870922-16872054	Sb02g026280.1	O1S1(110)	F6B1LW302JFZTM	4e-82	88.12	BE498656	C-5AL17-0.78*
Bradi4g31830	ref|NC_008402.1|:16876489-16881036	Sb02g026300.1	O1S1(111)	F50X7IK03GOXI4	1e-57	94.00	-
Bradi4g31840	ref|NC_008402.1|:16887105-16888260	Sb02g026310.1	O1S1(110)	F50X7IK03GJTQZ	1e-101	85.71	-
Bradi4g31850	ref|NC_008402.1|:c16891537-16890842	Sb02g026320.1	O1S1(111)	F4SKPLY01DHB86	1e-110	88.49	-
Bradi4g31860	ref|NC_008402.1|:16915609-16916934	Sb02g026340.1	O1S1(111)	F4SKPLY02IC0ND	1e-155	89.59	-
Bradi4g31890	ref|NC_008402.1|:c16929146-16925821	Sb02g026360.1	O1S1(111)	F50X7IK04H3YNH	5e-45	94.21	-
Bradi4g31900	ref|NC_008402.1|:c16935675-16933757	Sb02g026370.1	O1S1(111)	F67GPRD01BF446	1e-37	88.46	-
Bradi4g31910	ref|NC_008402.1|:16941904-16944456	Sb02g026380.1	O1S1(111)	F4SKPLY01D155U	4e-50	95.87	-
Bradi4g31920	ref|NC_008402.1|:c16946372-16944990	Sb02g026390.1	O1S1(111)	F67GPRD01BTF29	8e-65	89.55	-
Bradi4g31930	ref|NC_008402.1|:c16950765-16948740	Sb02g026400.1	O1S1(111)	F67GPRD03F75SU	1e-67	89.61	BE497820	C-5AL10-0.57*
Bradi4g31940	ref|NC_008402.1|:c16959620-16954411	-	O1(100)	F6B1LW301ASEHW	1e-122	88.86	-
Bradi4g31960	ref|NC_008402.1|:16970006-16973591	Sb02g026430.1	O1S1(111)	FY8J5WU04I8JW0	1e-123	88.33	-
Bradi4g31970	ref|NC_008402.1|:c16980593-16979065	Sb02g026440.1	O1S1(111)	F4SKPLY01A4CVW	9e-50	86.08	-
Bradi4g31990	ref|NC_008402.1|:17005231-17007267	Sb02g026450.1	O1S1(111)	F67GPRD02DDF4A	4e-42	86.22	-
Bradi4g32000	ref|NC_008402.1|:c17012656-17008401	Sb02g026455.1	O1S1(111)	F6B1LW301BUZZ4	1e-126	92.64	BF483937	C-5AL10-0.57*
Bradi4g32010	ref|NC_008402.1|:17017567-17019248	Sb02g026460.1	O1S1(111)	F6B1LW301D7Z5V	5e-70	89.61	-
Bradi4g32020	ref|NC_008402.1|:17026551-17028692	Sb02g026490.1	O1S1(111)	F67GPRD03FSY7R	1e-126	93.53	-
Bradi4g32030	ref|NC_008402.1|:c17040641-17037945	Sb02g026520.1	O1S1(111)	FY8J5WU04ILSI5	1e-99	85.19	-
Bradi4g32050	ref|NC_008402.1|:c17056296-17055024	Sb02g026500.1	O1S1(111)	F67GPRD02EKRUF	4e-58	89.30	-
Bradi4g32060	ref|NC_008402.1|:17077737-17078447	Sb02g026530.1	O1S1(011)	F6B1LW301B7RR7	5e-47	93.18	-
Bradi4g32070	ref|NC_008402.1|:17086775-17088310	Sb02g026540.1	O1S1(111)	F4SKPLY02FHJX8	2e-69	81.86	-
Bradi4g32080	ref|NC_008402.1|:c17118093-17117134	Sb02g026550.1	O1S1(111)	F4SKPLY02F192Z	4e-11	83.04	-
Bradi4g32090	ref|NC_008402.1|:17135518-17138821	Sb02g026570.1	O1S1(111)	F6B1LW301DC3AF	2e-93	87.72	-
Bradi4g32110	ref|NC_008402.1|:c17154254-17153064	Sb02g026580.1	O1S1(010)	F4SKPLY02H6T1L	1e-111	87.50	-
Bradi4g32120	ref|NC_008396.1|:c17430866-17429529	Sb01g032300.1	O0S0(001)	F6B1LW302FN86H	4e-98	84.06	-
Bradi4g32130	ref|NC_008402.1|:17167174-17173962	Sb02g026590.1	O1S1(111)	F6B1LW302IR7F5	6e-84	95.79	-
Bradi4g32150	ref|NC_008402.1|:17255315-17257909	Sb02g026635.1	O1S1(111)	F4SKPLY02I8SCY	1e-110	87.85	-
Bradi4g32160	ref|NC_008402.1|:c17262743-17261008	Sb02g026640.1	O1S1(111)	F4SKPLY02H17ZC	4e-74	87.67	-
Bradi4g32180	ref|NC_008402.1|:17296414-17297222	Sb02g026690.1	O1S1(111)	FY8J5WU04JQHZN	6e-24	88.29	-
Bradi4g32190	ref|NC_008402.1|:17283968-17284264	Sb02g026680.1	O1S1(111)	F4SKPLY02F7I2D	5e-48	85.06	-
Bradi4g32200	ref|NC_008402.1|:17273013-17273570	Sb02g026670.1	O1S1(111)	F67GPRD01BEDDB	3e-69	88.35	-
Bradi4g32210	ref|NC_008402.1|:17269928-17272483	Sb02g026650.1	O1S1(111)	F4SKPLY02FY1RJ	2e-21	94.20	-
Bradi4g32220	ref|NC_008402.1|:c17305076-17304828	Sb02g026700.1	O1S1(111)	F4SKPLY02G7APJ	3e-51	90.42	-
Bradi4g32230	ref|NC_008402.1|:c17316705-17312218	Sb02g026710.1	O1S1(111)	F67GPRD01B8JBR	3e-43	91.30	-
Bradi4g32250	ref|NC_008402.1|:17322664-17333788	Sb02g026720.1	O1S1(111)	F6B1LW302G5PB4	9e-66	92.02	BE442918	5AL12-0.35-0.57
Bradi4g32260	ref|NC_008402.1|:17322664-17333788	Sb02g026730.1	O1S1(010)	F67GPRD03G13I6	2e-60	90.58	BE442918	5AL12-0.35-0.57
Bradi4g32270	ref|NC_008402.1|:17345382-17346235	Sb02g026760.1	O1S1(111)	FY8J5WU04IW5V9	3e-14	86.49	-
Bradi4g32300	ref|NC_008402.1|:17362751-17363698	Sb02g026790.1	O1S1(110)	F4SKPLY02F192Z	1e-106	85.44	-
Bradi4g32310	ref|NC_008402.1|:c17394826-17393780	Sb07g023110.1	O1S0(100)	F6B1LW302GXE16	3e-80	94.90	-
Bradi4g32320	ref|NC_008402.1|:17404433-17405392	Sb02g026550.1	O1S1(100)	F6B1LW302GPZMW	6e-78	90.16	-
Bradi4g32330	ref|NC_008402.1|:c17407419-17406313	Sb03g005560.1	O1S0(100)	F6B1LW301BULLZ	2e-87	89.24	-
Bradi4g32340	ref|NC_008402.1|:17412646-17413788	Sb02g026815.1	O1S1(111)	F6B1LW302FI6G5	7e-72	85.10	CD373678	C-5AL10-0.57*
Bradi4g32360	ref|NC_008402.1|:17417851-17418840	Sb02g026817.1	O1S1(111)	F6B1LW301CNG41	1e-104	87.97	-
Bradi4g32370	ref|NC_008402.1|:17422080-17427092	Sb02g026818.1	O1S1(111)	F6B1LW302JWOKP	1e-64	96.58	-
Bradi4g32380	ref|NC_008402.1|:17444155-17448100	Sb02g026820.1	O1S1(111)	F6B1LW301DVCW1	1e-132	94.98	-
Bradi4g32390	ref|NC_008402.1|:c17454909-17449054	Sb02g027600.1	O1S1(000)	F6B1LW301BMLWS	6e-79	86.50	-
Bradi4g32420	ref|NC_008402.1|:c17454909-17449054	Sb02g026860.1	O1S1(110)	F4SKPLY01DYJ76	3e-54	85.05	-
Bradi4g32430	ref|NC_008400.1|:c27589912-27585581	Sb02g026870.1	O0S1(010)	FY8J5WU04I2YEQ	6e-73	86.89	-
Bradi4g32450	ref|NC_008402.1|:17495675-17496409	Sb02g026900.1	O1S1(111)	F6B1LW301DAUSV	9e-89	88.66	-
Bradi4g32460	ref|NC_008402.1|:17502387-17503505	Sb02g026910.1	O1S1(011)	F4SKPLY02F8VF4	3e-34	89.76	-
Bradi4g32470	ref|NC_008401.1|:23565381-23566146	Sb02g026920.1	O0S1(010)	F4SKPLY01A202T	3e-11	86.84	-
Bradi4g32480	ref|NC_008402.1|:c17516697-17513622	Sb02g026930.2	O1S1(110)	F67GPRD02DRAFO	1e-66	92.04	-
Bradi4g32510	ref|NC_008402.1|:c17588909-17587944	Sb07g023340.1	O1S0(101)	F6B1LW302FOIQJ	1e-105	89.32	-
Bradi4g32520	ref|NC_008402.1|:17590959-17593668	Sb02g026990.1	O1S1(111)	F50X7IK04JLUC0	9e-24	94.12	BQ166835	C-5AL10-0.57*
Bradi4g32530	ref|NC_008402.1|:c17598831-17594131	Sb02g027000.1	O1S1(111)	F6B1LW302FWKYH	4e-65	89.95	BE495790	5AL12-0.35-0.57
Bradi4g32540	ref|NC_008402.1|:c17607510-17605405	Sb02g027010.1	O1S1(111)	F6B1LW302JCWLX	8e-36	92.66	-
Bradi4g32560	ref|NC_008402.1|:17626285-17628298	Sb02g027020.1	O1S1(011)	F6B1LW302J0ZAT	8e-30	92.63	-
Bradi4g32580	ref|NC_008402.1|:c17650524-17649685	Sb02g027040.1	O1S1(111)	F6B1LW301DO4RX	1e-124	91.32	-
Bradi4g32590	ref|NC_008402.1|:c17683490-17680408	Sb02g027060.1	O1S1(111)	F6B1LW302FQ5AM	9e-44	89.68	BQ166324
Bradi4g32600	ref|NC_008402.1|:17687996-17691507	Sb02g027070.1	O1S1(001)	FY8J5WU04H7W6K	3e-46	93.13	-
Bradi4g32610	ref|NC_008402.1|:17692650-17693811	Sb02g027080.1	O1S1(111)	F4SKPLY01EKZ86	2e-43	95.45	-
Bradi4g32620	ref|NC_008402.1|:c17696539-17694057	Sb02g027090.1	O1S1(111)	F6B1LW301A4LZC	1e-115	88.47	-
Bradi4g32640	ref|NC_008401.1|:23913849-23915090	Sb02g027200.1	O0S1(111)	F4SKPLY02HYX66	2e-63	83.60	-
Bradi4g32650	ref|NC_008401.1|:c23889180-23887566	Sb02g027210.1	O0S1(011)	F67GPRD03GZY8X	8e-56	89.23	-
Bradi4g32660	ref|NC_008402.1|:c17780184-17774664	Sb02g027220.1	O1S1(111)	F67GPRD03FTH3F	1e-100	85.92	-
Bradi4g32670	ref|NC_008402.1|:17781413-17783096	Sb02g027230.1	O1S1(111)	F6B1LW302IZ9K3	8e-55	89.12	-
Bradi4g32680	ref|NC_008402.1|:17788869-17789579	Sb02g027260.1	O1S1(110)	F67GPRD02DO725	5e-40	87.95	-
Bradi4g32690	ref|NC_008399.1|:6097751-6098731	Sb02g027260.1	O0S1(000)	F6B1LW301E294Z	3e-44	90.07	-
Bradi4g32710	ref|NC_008402.1|:c17809765-17803120	Sb02g027280.2	O1S1(111)	F6B1LW301DGVE6	4e-84	91.63	-
Bradi4g32720	ref|NC_008402.1|:17820164-17825119	Sb02g025090.1	O1S1(111)	F67GPRD01CCVQX	2e-75	94.57	-
Bradi4g32730	ref|NC_008401.1|:c23815831-23813410	Sb02g027290.1	O0S1(010)	F4SKPLY01CNHTN	1e-147	90.42	-
Bradi4g32740	ref|NC_008402.1|:17848845-17849921	Sb02g027300.1	O1S1(111)	F67GPRD02EP6UN	5e-53	93.66	-
Bradi4g32790	ref|NC_008402.1|:17864265-17868752	Sb02g027310.1	O1S1(111)	F4SKPLY02ICPIW	3e-80	96.11	-
Bradi4g32810	ref|NC_008402.1|:c17881015-17878271	Sb02g027330.1	O1S1(111)	F67GPRD03F769K	1e-29	89.57	-
Bradi4g32820	ref|NC_008402.1|:c17899384-17895285	Sb02g002020.1	O1S1(000)	F50X7IK04ITXBC	6e-33	85.98	BF293566	5AL
Bradi4g32830	ref|NC_008402.1|:c17934170-17932797	Sb02g002110.1	O1S1(110)	F6B1LW302G3L3L	1e-65	82.86	-
Bradi4g32840	ref|NC_008402.1|:17958726-17965566	Sb02g027340.1	O1S1(111)	F67GPRD02EK6NI	1e-99	84.89	-
Bradi4g32880	ref|NC_008402.1|:18036384-18037583	Sb02g027380.1	O1S1(111)	F4SKPLY02HKXXL	1e-134	92.59	-
Bradi4g32890	ref|NC_008402.1|:18043087-18044173	Sb02g027388.1	O1S1(110)	F6B1LW302IC66G	1e-64	86.81	-
Bradi4g32910	ref|NC_008402.1|:18060474-18066231	Sb02g027400.1	O1S1(010)	F50X7IK04JI0Y9	4e-37	84.47	-
Bradi4g32920	ref|NC_008402.1|:c18068709-18068188	Sb07g028900.1	O1S0(100)	FY8J5WU04IV0CS	2e-73	89.58	-
Bradi4g32930	ref|NC_008402.1|:18087108-18089336	Sb02g027430.1	O1S1(111)	F6B1LW302HKSC1	1e-117	90.11	-
Bradi4g32960	ref|NC_008402.1|:c18122269-18120287	Sb02g027450.1	O1S1(111)	F50X7IK04H43Z4	1e-164	92.98	BE591522	C-5AL10-0.57*
Bradi4g32970	ref|NC_008402.1|:18153192-18159878	Sb02g027460.1	O1S1(111)	F50X7IK04J1GYP	2e-53	87.68	-
Bradi4g32980	ref|NC_008402.1|:c18164840-18163192	Sb02g027470.1	O1S1(111)	F6B1LW301CCWHU	5e-76	92.34	-
Bradi4g32990	ref|NC_008402.1|:c18176231-18170645	Sb02g027475.1	O1S1(111)	F6B1LW302IQUCE	1e-116	89.97	-
Bradi4g33010	ref|NC_008402.1|:18183203-18185421	Sb02g027490.1	O1S1(111)	F4SKPLY01C000R	6e-71	86.97	-
Bradi4g33020	ref|NC_008402.1|:c18190599-18188785	Sb07g028800.1	O1S0(110)	F6B1LW301D56WX	1e-74	93.72	-
Bradi4g33060	-	Sb02g027550.1	S1(010)	F4SKPLY02FGVR9	8e-84	83.44	-
Bradi4g33080	ref|NC_008402.1|:c18259422-18253325	Sb02g027570.1	O1S1(100)	F6B1LW301BK1R9	1e-139	90.42	-
Bradi4g33090	ref|NC_008402.1|:c18266528-18261202	Sb02g027570.1	O1S1(011)	F6B1LW301BK1R9	1e-124	89.49	-
Bradi4g33100	ref|NC_008402.1|:c18278341-18276797	Sb02g027620.1	O1S1(111)	F6B1LW301BLVXO	8e-73	93.19	-
Bradi4g33110	ref|NC_008402.1|:18286408-18288697	Sb02g027630.1	O1S1(111)	F67GPRD03GEOMZ	1e-175	89.03	-
Bradi4g33140	ref|NC_008402.1|:19892090-19893316	Sb02g027700.1	O1S1(000)	F67GPRD03GABSC	7e-96	84.93	-
Bradi4g33150	ref|NC_008402.1|:19892090-19893316	Sb02g027700.1	O1S1(110)	F67GPRD03GABSC	9e-69	82.73	-
Bradi4g33160	ref|NC_008401.1|:24371934-24374765	Sb02g027710.1	O0S1(110)	F6B1LW302FUYS9	7e-96	86.05	-
Bradi4g33170	-	Sb02g027720.1	S1(010)	F67GPRD01BIKIT	5e-17	84.06	-
Bradi4g33180	ref|NC_008402.1|:18332915-18336751	Sb02g027750.1	O1S1(011)	F67GPRD03GXNTJ	5e-30	85.90	-
Bradi4g33190	ref|NC_008402.1|:18332915-18336751	Sb02g027740.1	O1S1(100)	F50X7IK03G2NV4	7e-40	87.50	-
Bradi4g33200	ref|NC_008402.1|:18326429-18329458	Sb02g027740.1	O1S1(110)	F4SKPLY02I7PWD	2e-45	82.41	-
Bradi4g33220	-	Sb09g029590.1	S0(000)	F6B1LW301C5XML	5e-26	87.60	-
Bradi4g33230	-	Sb01g012660.1	S0(000)	F6B1LW301C5XML	8e-22	83.54	-
Bradi4g33250	ref|NC_008397.1|:23468410-23470382	Sb04g024320.1	O0S0(000)	F6B1LW302G5ME3	2e-36	84.11	-
Bradi4g33270	-	Sb02g027830.1	S1(010)	F4SKPLY01BHQLD	1e-126	88.50	-
Bradi4g33280	ref|NC_008402.1|:18386593-18390231	Sb02g027840.1	O1S1(111)	F6B1LW302JUV51	1e-105	89.14	-
Bradi4g33290	ref|NC_008402.1|:18397234-18397644	Sb02g027870.1	O1S1(011)	F6B1LW301E4W17	2e-83	94.53	-
Bradi4g33320	ref|NC_008402.1|:18415146-18415571	Sb02g027900.1	O1S1(111)	F50X7IK04IWT8K	7e-70	94.83	-
Bradi4g33330	ref|NC_008402.1|:c18419057-18416184	-	O1(100)	F6B1LW301EG8UU	1e-59	83.89	-
Bradi4g33340	ref|NC_008402.1|:c18421683-18420517	Sb02g027930.1	O1S1(111)	F67GPRD02C20ZC	6e-96	90.53	-
Bradi4g33350	ref|NC_008402.1|:18438542-18440062	Sb07g028470.1	O1S0(100)	F4SKPLY02H3IKK	1e-129	88.67	-
Bradi4g33360	-	Sb02g027940.1	S1(010)	F67GPRD01B38PN	2e-21	87.62	-
Bradi4g33370	ref|NC_008402.1|:c18445249-18442571	Sb02g027950.1	O1S1(111)	FY8J5WU04JJTNT	1e-83	86.19	-
Bradi4g33380	ref|NC_008402.1|:c18456084-18455161	Sb02g027960.1	O1S1(111)	F6B1LW302HR8WE	2e-54	93.42	-
Bradi4g33430	-	Sb02g028060.1	S1(010)	F50X7IK03GP0MX	3e-47	83.33	-
Bradi4g33440	-	Sb02g028070.1	S1(010)	F6B1LW301A5QIF	1e-94	91.67	-
Bradi4g33450	-	Sb02g028080.1	S1(010)	F4SKPLY01DR3R1	8e-63	83.66	-
Bradi4g33460	-	Sb02g028090.1	S1(010)	F6B1LW302JYH4A	2e-40	95.24	-
Bradi4g33520	ref|NC_008402.1|:c18525012-18519644	Sb02g028170.1	O1S1(111)	F6B1LW301EK0J6	8e-98	89.81	-
Bradi4g33540	ref|NC_008402.1|:18539098-18540934	Sb02g028180.1	O1S1(111)	F4SKPLY02JB1G2	2e-74	90.17	-
Bradi4g33550	ref|NC_008402.1|:18546967-18549540	Sb02g028200.1	O1S1(110)	F6B1LW302G8SAL	1e-137	89.07	-
Bradi4g33560	ref|NC_008399.1|:24069602-24072345	Sb02g028220.1	O0S1(010)	F6B1LW302HFQLY	5e-51	85.60	-
Bradi4g33570	ref|NC_008402.1|:18580265-18583052	Sb02g028230.1	O1S1(111)	F50X7IK03FPAQ5	2e-73	90.35	-
Bradi4g33590	ref|NC_008395.1|:c29818866-29818276	Sb02g028235.1	O0S1(010)	F6B1LW302JL63I	2e-12	86.59	-
Bradi4g33610	ref|NC_008402.1|:18600750-18602117	Sb02g028250.1	O1S1(111)	F6B1LW302FXFQ4	4e-49	85.77	-
Bradi4g33640	ref|NC_008402.1|:c18617275-18614227	Sb02g028255.1	O1S1(101)	F6B1LW302IC8GQ	1e-106	89.41	-
Bradi4g33650	ref|NC_008402.1|:c18630957-18630604	Sb07g027870.1	O1S0(110)	F50X7IK04IYHEO	3e-56	96.85	-
Bradi4g33660	ref|NC_008402.1|:c18634435-18632485	Sb02g028280.1	O1S1(111)	F6B1LW301BYJSZ	1e-122	88.18	CD452735	C-5AL10-0.57*
Bradi4g33690	ref|NC_008402.1|:c18657250-18656753	Sb02g028330.1	O1S1(111)	F67GPRD03GH3ID	1e-65	93.14	-
Bradi4g33700	-	Sb02g028340.1	S1(010)	F6B1LW301EVH4J	8e-75	83.71	-
Bradi4g33710	ref|NC_008402.1|:18681391-18683864	Sb02g028350.1	O1S1(111)	F6B1LW302IKP9L	3e-37	83.20	-
Bradi4g33720	ref|NC_008402.1|:c18686683-18684273	Sb02g028360.1	O1S1(110)	F67GPRD01BYL5N	9e-97	85.78	-
Bradi4g33730	ref|NC_008402.1|:c18697963-18694158	Sb02g028370.1	O1S1(111)	F6B1LW302G9LJ4	6e-45	90.60	-
Bradi4g33740	ref|NC_008402.1|:c18707513-18699265	Sb02g028380.1	O1S1(111)	F6B1LW302H1X65	2e-60	87.15	-
Bradi4g33750	ref|NC_008402.1|:c18716296-18714547	Sb02g028390.1	O1S1(111)	FY8J5WU04JJQEF	1e-132	87.93	-
Bradi4g33760	ref|NC_008395.1|:1237167-1240047	Sb04g001960.1	O0S0(111)	F6B1LW302HSLPY	1e-100	89.78	-
Bradi4g33770	ref|NC_008401.1|:c25271331-25267546	Sb02g028420.1	O0S1(011)	FY8J5WU04IPJLU	5e-48	93.85	-
Bradi4g33780	-	Sb02g028430.1	S1(010)	F67GPRD03GED60	2e-17	92.42	-
Bradi4g33790	-	Sb02g028440.1	S1(010)	F4SKPLY02FIAHD	3e-46	83.67	-
Bradi4g33810	ref|NC_008397.1|:33679101-33682810	Sb02g028450.1	O0S1(111)	F4SKPLY01CACL9	2e-63	90.82	-
Bradi4g33830	ref|NC_008401.1|:c25327047-25325911	Sb02g028470.1	O0S1(010)	F6B1LW302F4RKP	8e-56	81.89	-
Bradi4g33840	ref|NC_008401.1|:c25379926-25378445	Sb02g028490.1	O0S1(011)	F6B1LW301CL7VT	5e-64	93.02	-
Bradi4g33860	-	Sb02g028510.1	S1(010)	F50X7IK03G7DL2	2e-25	83.52	-
Bradi4g33880	ref|NC_008395.1|:c32711398-32707471	Sb02g028570.1	O0S1(010)	F6B1LW301D2LHI	2e-61	83.65	CD452459	5AL12-0.35-0.57
Bradi4g33890	ref|NC_008399.1|:c24706411-24703634	Sb02g028600.1	O0S1(000)	F67GPRD01BR1T0	2e-53	92.90	-
Bradi4g33910	ref|NC_008402.1|:18782870-18786739	Sb02g028630.1	O1S1(111)	F50X7IK03F87JH	1e-113	92.81	-
Bradi4g33930	-	Sb02g028650.1	S1(010)	F50X7IK03FZ202	2e-59	90.05	-
Bradi4g33950	ref|NC_008402.1|:18802121-18802726	Sb02g028680.1	O1S1(010)	F67GPRD01BWU6N	2e-12	90.00	-
Bradi4g33970	ref|NC_008402.1|:18802121-18802726	-	O1(100)	F67GPRD01BWU6N	1e-10	86.75	-
Bradi4g33980	ref|NC_008400.1|:c3849090-3846405	Sb02g000210.1	O0S1(010)	F6B1LW301E0NTQ	5e-30	93.41	BE443430	5AL12-0.35-0.57
Bradi4g34000	ref|NC_008396.1|:33408671-33412578	Sb01g004530.2	O0S0(001)	F6B1LW302GRBEL	4e-14	87.50	-
Bradi4g34010	ref|NC_008402.1|:c18825395-18823706	Sb02g028700.1	O1S1(111)	F4SKPLY02GHW9O	2e-53	91.02	-
Bradi4g34020	ref|NC_008402.1|:c18833661-18831011	Sb02g028750.1	O1S1(111)	F50X7IK04JSE6G	8e-94	86.28	-
Bradi4g34030	ref|NC_008402.1|:c18838359-18834484	Sb02g028760.1	O1S1(110)	F6B1LW301ASDOZ	4e-67	94.58	-
Bradi4g34040	ref|NC_008402.1|:18857082-18858221	Sb02g028770.1	O1S1(111)	F4SKPLY02G6GAU	1e-148	91.63	-
Bradi4g34050	ref|NC_008402.1|:c18863264-18859601	Sb02g028780.1	O1S1(111)	F67GPRD02EBI82	2e-16	86.60	BE591912	5AL12-0.35-0.57
Bradi4g34060	ref|NC_008402.1|:18875270-18876179	Sb02g028790.1	O1S1(111)	F67GPRD03GPZAI	1e-118	91.29	BE500621	C-5AL10-0.57*
Bradi4g34070	ref|NC_008402.1|:18888872-18891670	-	O1(100)	F6B1LW301A3T5Y	3e-17	92.42	-
Bradi4g34100	ref|NC_008402.1|:18924648-18928069	Sb02g028820.1	O1S1(111)	F6B1LW302HJW27	1e-115	90.56	-
Bradi4g34110	ref|NC_008402.1|:c18935121-18929600	Sb07g026995.1	O1S0(100)	F6B1LW301AVRWQ	5e-28	80.00	-
Bradi4g34120	ref|NC_008402.1|:18944084-18947187	Sb02g028830.1	O1S1(111)	F6B1LW301BNCG9	5e-31	93.55	-
Bradi4g34130	ref|NC_008402.1|:c18949386-18948169	Sb02g028840.1	O1S1(001)	F4SKPLY02ISPWU	1e-31	88.46	-
Bradi4g34140	ref|NC_008402.1|:c18951964-18951725	Sb02g028850.1	O1S1(111)	F50X7IK04IB9SL	5e-84	91.60	-
Bradi4g34160	ref|NC_008402.1|:c18964293-18962141	Sb02g028870.1	O1S1(111)	F4SKPLY01EXN1N	1e-38	87.06	-
Bradi4g34170	ref|NC_008402.1|:18974796-18976127	Sb02g028880.1	O1S1(111)	F6B1LW301EJ49V	2e-76	90.04	-
Bradi4g34180	ref|NC_008401.1|:c25694381-25692905	Sb02g028890.1	O0S1(110)	F67GPRD01A4ZA8	2e-35	82.06	-
Bradi4g34190	ref|NC_008402.1|:c18984427-18981258	Sb03g013000.1	O1S0(000)	F50X7IK03GRLA2	5e-73	83.78	-
Bradi4g34200	ref|NC_008402.1|:c18984427-18981258	Sb02g028910.1	O1S1(111)	F50X7IK03GRLA2	6e-91	85.37	-
Bradi4g34210	ref|NC_008402.1|:19299260-19302632	-	O1(000)	F6B1LW301DRGVH	5e-42	80.99	-
Bradi4g34220	ref|NC_008402.1|:18990078-18993560	Sb02g028920.1	O1S1(111)	F6B1LW302IVVZ8	1e-119	92.38	BG313813	C-5AL10-0.57*
Bradi4g34230	ref|NC_008402.1|:c19004677-19001821	Sb02g028940.1	O1S1(111)	F6B1LW302HY4OC	1e-134	88.00	BE405849	C-5AL10-0.57*
Bradi4g34240	ref|NC_008401.1|:25636604-25637894	Sb02g028960.1	O0S1(010)	F6B1LW302I6YGA	6e-50	92.91	-
Bradi4g34260	ref|NC_008402.1|:c19069573-19066757	Sb02g028970.1	O1S1(111)	F4SKPLY01CGE6L	3e-35	92.24	-
Bradi4g34270	ref|NC_008402.1|:19072492-19077098	Sb02g028990.1	O1S1(111)	F67GPRD03GHUUI	1e-165	92.67	-
Bradi4g34280	ref|NC_008396.1|:c20297305-20293197	Sb04g038330.1	O0S0(000)	F6B1LW301A1WJD	3e-30	87.14	-
Bradi4g34290	ref|NC_008402.1|:19078021-19091303	Sb02g029000.1	O1S1(111)	F6B1LW301DRACC	5e-96	90.81	-
Bradi4g34300	ref|NC_008402.1|:c19095656-19093659	Sb02g029010.1	O1S1(111)	F4SKPLY02G4ODG	1e-36	81.97	-
Bradi4g34320	ref|NC_008402.1|:c17454909-17449054	Sb02g027600.1	O1S1(010)	F6B1LW302JHCFI	1e-77	90.95	-
Bradi4g34330	ref|NC_008402.1|:19104594-19105469	Sb02g029020.1	O1S1(111)	F6B1LW301ETE88	5e-32	82.57	-
Bradi4g34340	ref|NC_008402.1|:c19128582-19126833	Sb02g029030.1	O1S1(010)	F50X7IK03G6BRX	4e-74	94.48	-
Bradi4g34360	ref|NC_008402.1|:c19123056-19121654	Sb02g029030.1	O1S1(100)	F50X7IK03G6BRX	1e-64	92.27	-
Bradi4g34370	ref|NC_008394.1|:c39909716-39907671	Sb02g029060.1	O0S1(010)	F67GPRD03F4QCI	6e-33	94.57	-
Bradi4g34390	ref|NC_008402.1|:c19145306-19141820	Sb02g029080.1	O1S1(111)	F6B1LW301AYH4F	1e-109	90.61	-
Bradi4g34400	ref|NC_008402.1|:19150858-19152308	Sb02g029090.1	O1S1(010)	F4SKPLY02II6R7	2e-56	87.93	-
Bradi4g34410	ref|NC_008402.1|:19176561-19179195	Sb02g029120.1	O1S1(111)	F67GPRD01BGECM	1e-91	86.83	-
Bradi4g34440	-	Sb02g029140.1	S1(000)	F50X7IK03F91M2	1e-40	93.16	-
Bradi4g34450	ref|NC_008402.1|:c19211088-19209916	Sb02g029150.1	O1S1(110)	F4SKPLY01BM5BQ	3e-35	85.11	BQ168727	C-5AL10-0.57*
Bradi4g34460	ref|NC_008402.1|:19212218-19213991	Sb02g029155.1	O1S1(111)	F50X7IK03GDVCB	5e-53	88.95	-
Bradi4g34470	ref|NC_008402.1|:c19217618-19214589	Sb02g029160.1	O1S1(111)	F6B1LW302I7KRC	3e-58	90.58	BE604728	C-5AL10-0.57*
Bradi4g34490	ref|NC_008402.1|:c19232294-19227686	Sb02g029180.1	O1S1(001)	F4SKPLY01CCBFZ	1e-120	90.56	-
Bradi4g34510	ref|NC_008402.1|:c19257410-19254911	Sb02g029210.1	O1S1(111)	F6B1LW301A6PI3	5e-17	81.76	-
Bradi4g34570	-	Sb02g029220.1	S1(000)	F6B1LW302J0FUC	9e-12	86.42	-
Bradi4g34610	ref|NC_008402.1|:19271266-19273619	Sb02g029250.1	O1S1(111)	F67GPRD02ELLO2	2e-40	93.81	-
Bradi4g34620	ref|NC_008402.1|:19267392-19270458	Sb02g029260.1	O1S1(111)	F4SKPLY01D3M66	4e-41	93.08	-
Bradi4g34640	ref|NC_008402.1|:c19290943-19286653	Sb06g006920.1	O1S0(111)	F67GPRD01CF5Y5	2e-39	84.21	-
Bradi4g34660	ref|NC_008402.1|:19337517-19338543	Sb02g029290.1	O1S1(111)	F4SKPLY02IOU2H	6e-82	90.69	-
Bradi4g34670	ref|NC_008402.1|:19348468-19353238	Sb07g026220.1	O1S0(000)	F6B1LW302GS2NF	5e-30	85.08	-
Bradi4g34680	ref|NC_008402.1|:19358503-19364425	Sb02g029310.1	O1S1(111)	F67GPRD01BGMS3	6e-62	93.33	-
Bradi4g34690	ref|NC_008402.1|:19367940-19370078	Sb03g001450.1	O1S0(111)	F4SKPLY01CPLZ6	3e-75	88.24	-
Bradi4g34700	ref|NC_008402.1|:19376493-19376867	Sb02g029320.1	O1S1(111)	F50X7IK03FTEHW	4e-46	93.65	-
Bradi4g34710	ref|NC_008401.1|:c26529986-26528208	Sb07g026170.1	O0S0(001)	F6B1LW302HLLH5	7e-23	92.41	-
Bradi4g34730	ref|NC_008396.1|:5340554-5346797	Sb02g028980.1	O0S1(100)	F67GPRD03GJ3IQ	2e-32	80.23	-
Bradi4g34740	ref|NC_008402.1|:c19385143-19383757	Sb07g026110.1	O1S0(100)	F50X7IK03GYKTH	5e-71	93.48	-
Bradi4g34750	ref|NC_008402.1|:c19390799-19388888	Sb02g029380.1	O1S1(111)	F6B1LW301DBN4D	2e-89	96.86	-
Bradi4g34760	ref|NC_008402.1|:c19396946-19396530	Sb02g029410.1	O1S1(111)	F6B1LW301ENYSJ	9e-32	83.33	-
Bradi4g34770	ref|NC_008402.1|:c19400605-19398696	Sb02g029420.1	O1S1(111)	F50X7IK03F69RZ	4e-29	91.84	-
Bradi4g34780	ref|NC_008401.1|:c26721381-26719131	Sb02g029430.1	O0S1(110)	F4SKPLY01CVGJB	6e-50	92.31	BG604819	C-5AL10-0.57*
Bradi4g34790	ref|NC_008402.1|:c19411266-19407430	Sb02g029440.1	O1S1(111)	F6B1LW302GCGBD	1e-117	89.24	-
Bradi4g34810	ref|NC_008402.1|:19457832-19463593	Sb02g029470.1	O1S1(111)	F6B1LW302IN5HR	9e-56	96.85	CD454867	C-5AL10-0.57*
Bradi4g34820	ref|NC_008402.1|:19465594-19470598	Sb02g029480.1	O1S1(111)	F6B1LW301A4969	1e-105	87.34	-
Bradi4g34840	ref|NC_008402.1|:19475847-19479837	Sb07g025960.1	O1S0(110)	F4SKPLY02H9VBQ	6e-24	81.53	-
Bradi4g34850	ref|NC_008402.1|:c19485456-19480409	Sb02g029500.1	O1S1(111)	FY8J5WU04ICA6E	2e-85	90.66	-
Bradi4g34860	ref|NC_008402.1|:19505197-19507096	Sb02g029520.1	O1S1(111)	F50X7IK04IYIG5	3e-75	90.64	-
Bradi4g34870	ref|NC_008402.1|:c19519866-19518331	Sb02g029530.1	O1S1(011)	F67GPRD02EEMBD	2e-18	86.11	BQ169031	C-5AL10-0.57*
Bradi4g34880	ref|NC_008402.1|:c19535900-19529084	Sb02g029540.1	O1S1(111)	F6B1LW301DVLSG	1e-121	91.07	-
Bradi4g34890	-	Sb02g029600.1	S1(000)	F4SKPLY02I9VGT	1e-31	88.89	-
Bradi4g34900	ref|NC_008401.1|:26938666-26939181	-	O0(000)	F4SKPLY02I9VGT	5e-34	89.68	-
Bradi4g34910	-	Sb02g029600.1	S1(010)	F4SKPLY02I9VGT	4e-41	90.58	-
Bradi4g34920	ref|NC_008401.1|:26938666-26939181	-	O0(000)	F50X7IK03F3JED	4e-25	89.32	-
Bradi4g34930	ref|NC_008402.1|:c19592828-19587943	Sb02g029640.3	O1S1(111)	F6B1LW302HQUD8	6e-35	86.36	-
Bradi4g34940	ref|NC_008402.1|:c19609411-19607475	Sb02g029640.3	O1S1(100)	F67GPRD03F1R2D	7e-57	87.34	-
Bradi4g34950	ref|NC_008402.1|:c19609411-19607475	Sb02g029640.3	O1S1(000)	F6B1LW302IGHSS	3e-59	86.38	-
Bradi4g34960	ref|NC_008402.1|:19648511-19653289	Sb02g029650.1	O1S1(111)	F4SKPLY02H98JR	2e-59	94.12	-
Bradi4g34970	ref|NC_008402.1|:19655580-19658560	Sb02g029660.1	O1S1(111)	F4SKPLY01CA9DH	9e-36	94.06	-
Bradi4g34980	ref|NC_008402.1|:19660895-19662377	Sb02g029670.1	O1S1(111)	F4SKPLY01ENG1A	1e-27	90.91	BQ160109	C-5AL10-0.57*
Bradi4g34990	ref|NC_008402.1|:19666208-19668851	Sb02g029680.1	O1S1(111)	F50X7IK04IXXAU	7e-65	92.27	BE494426	5AL12-0.35-0.57
Bradi4g35010	-	Sb01g006570.1	S0(010)	F6B1LW302HAC9V	6e-32	90.91	-
Bradi4g35020	ref|NC_008402.1|:c19680191-19676208	Sb02g029720.1	O1S1(111)	F67GPRD01B0NSK	1e-45	94.26	-
Bradi4g35030	ref|NC_008400.1|:15937401-15940010	Sb02g009670.1	O0S1(111)	F4SKPLY01DRY6V	3e-50	87.10	BF483887	5AL
Bradi4g35040	ref|NC_008402.1|:c19691157-19685374	Sb02g029725.1	O1S1(111)	F6B1LW302GYY1X	1e-110	97.75	-
Bradi4g35050	ref|NC_008402.1|:19697134-19700365	Sb02g029730.3	O1S1(111)	F6B1LW301B4HJC	2e-81	91.18	-
Bradi4g35060	ref|NC_008402.1|:19702100-19704556	Sb02g029740.1	O1S1(111)	F67GPRD02C6437	4e-49	94.12	-
Bradi4g35090	ref|NC_008402.1|:19716536-19720875	Sb02g029750.1	O1S1(111)	F6B1LW301BXN4T	3e-34	85.71	BF484440	C-5AL10-0.57*
Bradi4g35100	ref|NC_008402.1|:c19724210-19720844	Sb03g043700.1	O1S0(111)	F6B1LW302GMB6X	2e-42	88.83	-
Bradi4g35110	ref|NC_008402.1|:19723612-19728142	Sb06g021130.1	O1S0(100)	F6B1LW302GS790	2e-38	82.17	-
Bradi4g35120	ref|NC_008402.1|:19729331-19731869	Sb02g029780.1	O1S1(111)	F6B1LW302I7ERL	4e-73	85.94	-
Bradi4g35140	ref|NC_008402.1|:19758916-19762328	Sb02g029820.1	O1S1(111)	F67GPRD03F9YPS	1e-178	91.74	-
Bradi4g35150	ref|NC_008402.1|:19765175-19771242	Sb02g029830.1	O1S1(111)	F6B1LW302HAIXA	1e-176	92.53	BF291958	5AL12-0.35-0.57
Bradi4g35160	ref|NC_008402.1|:c19774308-19772111	Sb02g029840.1	O1S1(111)	F67GPRD02D9NLQ	2e-60	90.91	-
Bradi4g35190	-	Sb10g002360.1	S0(010)	F67GPRD03HFQF7	3e-90	84.70	-
Bradi4g35240	ref|NC_008402.1|:c19803223-19799648	Sb02g029870.1	O1S1(111)	F6B1LW302FK8Y1	3e-49	94.53	-
Bradi4g35250	ref|NC_008402.1|:c19819391-19815427	Sb02g029880.1	O1S1(111)	F67GPRD03GKPC9	1e-124	87.05	-
Bradi4g35260	ref|NC_008402.1|:c19826597-19822822	Sb02g029890.1	O1S1(111)	F50X7IK04JH8I1	1e-43	86.67	-
Bradi4g35270	ref|NC_008402.1|:c19832172-19827762	Sb02g029900.1	O1S1(111)	F4SKPLY02HWCWI	1e-97	97.51	-
Bradi4g35280	ref|NC_008402.1|:c19837778-19835800	Sb02g029910.1	O1S1(111)	F6B1LW302GQWJT	1e-161	88.97	-
Bradi4g35320	ref|NC_008402.1|:c19864917-19863635	-	O1(100)	F67GPRD02DSGWW	1e-80	84.32	-
Bradi4g35340	ref|NC_008402.1|:c19891193-19888479	Sb02g030010.1	O1S1(111)	F4SKPLY01CP1B6	3e-97	86.63	-
Bradi4g35350	ref|NC_008402.1|:19901687-19908452	Sb02g030020.1	O1S1(111)	F4SKPLY02HII9M	1e-109	85.80	-
Bradi4g35380	ref|NC_008402.1|:20016534-20020503	Sb02g030150.1	O1S1(111)	F4SKPLY01CBFFB	1e-111	89.04	-
Bradi4g35390	ref|NC_008402.1|:c20013914-20013435	Sb02g030140.1	O1S1(111)	F67GPRD03GR83Q	2e-41	92.06	-
Bradi4g35400	ref|NC_008402.1|:c19974651-19973797	Sb02g030120.1	O1S1(111)	F67GPRD03FLOLH	2e-37	88.16	-
Bradi4g35420	ref|NC_008402.1|:19957247-19957584	Sb02g030100.1	O1S1(111)	F4SKPLY01AXX99	2e-11	95.45	-
Bradi4g35440	ref|NC_008402.1|:c19953460-19948942	Sb02g030090.1	O1S1(111)	F6B1LW301DHT29	5e-45	93.02	-
Bradi4g35450	ref|NC_008402.1|:c19948007-19946423	Sb02g030080.1	O1S1(111)	F6B1LW301BOTRU	7e-47	85.84	-
Bradi4g35460	ref|NC_008402.1|:19942397-19945121	Sb02g030070.1	O1S1(111)	F6B1LW301E3JOX	1e-124	87.44	-
Bradi4g35470	ref|NC_008397.1|:c18548224-18546369	Sb02g030190.1	O0S1(111)	F6B1LW302JCYTO	2e-30	89.66	-
Bradi4g35480	ref|NC_008402.1|:c20039932-20037094	Sb02g030200.1	O1S1(111)	F67GPRD03G43IS	5e-88	91.44	-
Bradi4g35500	ref|NC_008402.1|:c20050388-20048736	Sb02g030220.1	O1S1(111)	F4SKPLY01B4XX9	2e-88	88.22	-
Bradi4g35540	ref|NC_008402.1|:c20074556-20071514	Sb02g030280.1	O1S1(111)	F6B1LW301B0BHK	2e-78	96.05	-
Bradi4g35560	ref|NC_008402.1|:20089426-20090132	Sb02g030290.1	O1S1(111)	F50X7IK03GQRLB	2e-53	94.81	-
Bradi4g35610	ref|NC_008402.1|:c20099705-20098965	Sb02g030310.1	O1S1(000)	F4SKPLY02G0JNN	8e-12	86.42	-
Bradi4g35620	ref|NC_008402.1|:c20099705-20098965	Sb02g030310.1	O1S1(000)	F4SKPLY02G0JNN	3e-11	84.78	-
Bradi4g35650	ref|NC_008402.1|:c20103760-20103044	Sb02g030330.1	O1S1(110)	F4SKPLY02IFN4F	4e-29	89.34	-
Bradi4g35670	ref|NC_008401.1|:c27290440-27289319	Sb05g004800.1	O0S0(100)	F6B1LW301AKLIG	1e-17	82.51	-
Bradi4g35680	ref|NC_008402.1|:c20194874-20193577	Sb02g030380.1	O1S1(111)	F6B1LW301EXXDK	1e-35	86.25	-
Bradi4g35690	ref|NC_008402.1|:20217882-20220954	Sb02g030390.1	O1S1(111)	F6B1LW301B9SJO	6e-47	92.25	-
Bradi4g35700	ref|NC_008402.1|:c20223558-20221635	Sb02g030400.1	O1S1(111)	F4SKPLY01BS3PW	1e-54	89.73	-
Bradi4g35710	ref|NC_008402.1|:c20229952-20227799	Sb02g030410.1	O1S1(111)	F6B1LW301D6CY8	3e-29	88.98	-
Bradi4g35720	ref|NC_008402.1|:c20238760-20234307	Sb02g030430.1	O1S1(111)	F50X7IK03GV5TQ	1e-64	86.76	BF483637	5AL10-0.57-0.78
Bradi4g35740	ref|NC_008402.1|:c20251555-20248672	Sb02g030450.1	O1S1(111)	F6B1LW302FOIY0	8e-59	92.68	BE406463	5AL10-0.57-0.78
Bradi4g35750	ref|NC_008394.1|:c24551690-24548701	Sb02g030460.1	O0S1(001)	F4SKPLY02GB20C	1e-173	90.00	-
Bradi4g35790	ref|NC_008402.1|:c20301514-20299435	Sb02g030500.1	O1S1(111)	F67GPRD03F5Q47	6e-72	92.78	-
Bradi4g35800	ref|NC_008402.1|:c20307588-20304877	Sb02g030510.1	O1S1(111)	F50X7IK03GJ6KZ	1e-141	89.91	-
Bradi4g35810	ref|NC_008402.1|:20450472-20452866	Sb02g030550.1	O1S1(111)	F4SKPLY01EDHW2	3e-57	90.61	-
Bradi4g35820	ref|NC_008402.1|:20448793-20449839	Sb02g030560.1	O1S1(111)	F67GPRD02ED83M	2e-56	88.21	-
Bradi4g35830	ref|NC_008402.1|:c20445936-20443476	Sb01g044890.1	O1S0(111)	F6B1LW302F2U44	3e-54	91.88	BE443925	5AL10-0.57-0.78
Bradi4g35840	ref|NC_008402.1|:c20441381-20440266	Sb02g030580.1	O1S1(111)	F6B1LW301BBEBT	6e-66	87.31	-
Bradi4g35850	-	Sb02g030590.1	S1(010)	F4SKPLY02FZ77B	2e-93	87.60	-
Bradi4g35860	ref|NC_008402.1|:c20433074-20432154	Sb02g030610.1	O1S1(111)	F6B1LW302HIDAE	2e-68	85.44	-
Bradi4g35870	ref|NC_008402.1|:c20426415-20423829	Sb02g030620.1	O1S1(111)	F50X7IK04IJVFH	3e-45	87.73	-
Bradi4g35880	ref|NC_008402.1|:c20419676-20415363	Sb02g030630.1	O1S1(111)	F50X7IK04I8EH0	1e-109	87.05	-
Bradi4g35890	ref|NC_008402.1|:20389976-20391723	Sb02g030640.1	O1S1(111)	F67GPRD03F2LX7	7e-88	89.27	-
Bradi4g35900	ref|NC_008402.1|:c20377192-20375009	Sb02g030650.1	O1S1(111)	F6B1LW302I5DIX	8e-30	91.26	-
Bradi4g35910	ref|NC_008402.1|:20370606-20371515	Sb02g030660.1	O1S1(111)	F67GPRD01CAHRQ	2e-43	90.85	-
Bradi4g35920	ref|NC_008402.1|:20358397-20358645	Sb02g030670.1	O1S1(111)	F50X7IK04I2S9J	7e-13	97.62	-
Bradi4g35930	ref|NC_008402.1|:20353496-20357587	Sb02g030680.1	O1S1(110)	F6B1LW301DEY2T	1e-87	83.51	-
Bradi4g35940	ref|NC_008402.1|:20472934-20474555	Sb02g030720.1	O1S1(110)	F4SKPLY02JMAX7	1e-106	85.29	-
Bradi4g35950	ref|NC_008402.1|:c20348335-20345381	Sb02g030690.1	O1S1(111)	F6B1LW301CNG93	9e-48	95.73	-
Bradi4g35960	ref|NC_008402.1|:c20341684-20340925	Sb02g030700.1	O1S1(111)	F50X7IK04JHTJU	3e-44	94.12	-
Bradi4g35970	ref|NC_008402.1|:20462866-20466499	Sb02g030710.1	O1S1(111)	F67GPRD03GXNDS	3e-81	86.67	-
Bradi4g35990	ref|NC_008402.1|:20486178-20488562	Sb02g030750.1	O1S1(111)	FY8J5WU04H50CR	1e-19	87.25	BQ166830	C-5AL10-0.57*
Bradi4g36000	ref|NC_008402.1|:20493063-20496373	Sb02g030760.1	O1S1(111)	F4SKPLY01BMXHZ	1e-107	87.79	-
Bradi4g36040	ref|NC_008399.1|:26447851-26451510	Sb02g030810.1	O0S1(010)	F50X7IK04IRKGX	4e-59	95.14	-
Bradi4g36050	ref|NC_008402.1|:c20565264-20561645	Sb02g030820.1	O1S1(111)	F67GPRD02C2HH1	0.0	93.44	-
Bradi4g36060	ref|NC_008402.1|:c20569434-20567754	Sb02g030830.1	O1S1(111)	F67GPRD01CAM6E	1e-112	89.66	-
Bradi4g36080	ref|NC_008402.1|:c20588264-20584196	Sb02g030870.1	O1S1(111)	F4SKPLY02HYNTV	5e-40	84.62	-
Bradi4g36130	ref|NC_008402.1|:20593423-20594916	Sb02g030880.1	O1S1(111)	F67GPRD02EV6J9	3e-96	88.69	-
Bradi4g36140	ref|NC_008402.1|:c20666027-20661060	Sb02g030970.1	O1S1(111)	F4SKPLY02FXTYS	5e-54	89.45	-
Bradi4g36160	ref|NC_008402.1|:c20651371-20645012	Sb02g030960.1	O1S1(111)	F6B1LW301ANVEQ	1e-120	94.64	BE407068	5AL10-0.57-0.78
Bradi4g36180	ref|NC_008402.1|:20641144-20644251	Sb02g030940.1	O1S1(111)	F6B1LW302IZ9DN	1e-112	88.13	-
Bradi4g36210	ref|NC_008402.1|:c20618229-20614443	Sb02g030900.1	O1S1(111)	F50X7IK03GCZCB	2e-83	89.34	BF145701	C-5AL10-0.57*
Bradi4g36220	ref|NC_008402.1|:20596360-20601551	Sb02g030890.1	O1S1(111)	F50X7IK04I8R8C	1e-102	93.10	-
Bradi4g36230	ref|NC_008396.1|:11141688-11144327	Sb01g048070.1	O0S0(111)	F6B1LW302HD7F0	4e-55	91.38	-
Bradi4g36240	ref|NC_008402.1|:c20679159-20675501	Sb02g030990.1	O1S1(111)	F6B1LW301CKODW	1e-131	92.38	-
Bradi4g36250	ref|NC_008402.1|:c20684854-20682424	Sb02g031000.1	O1S1(111)	F6B1LW302GYCMG	8e-75	91.63	-
Bradi4g36260	ref|NC_008394.1|:42703176-42704290	Sb03g047130.1	O0S0(001)	F6B1LW302GTQ32	6e-35	83.05	-
Bradi4g36270	ref|NC_008394.1|:42703176-42704290	Sb03g047130.1	O0S0(001)	F4SKPLY02F6165	6e-19	84.21	-
Bradi4g36280	ref|NC_008402.1|:20687057-20693073	Sb02g031010.1	O1S1(111)	F6B1LW301ECXN0	4e-60	94.67	-
Bradi4g36290	ref|NC_008402.1|:20727684-20730412	Sb02g031020.1	O1S1(111)	F6B1LW301DHTVG	4e-57	96.24	-
Bradi4g36310	ref|NC_008402.1|:c20734949-20732041	Sb02g031030.1	O1S1(111)	F6B1LW301BSFRV	3e-61	97.06	-
Bradi4g36320	ref|NC_008402.1|:20736778-20739907	Sb02g031050.1	O1S1(111)	F4SKPLY01EI5UK	1e-42	95.41	-
Bradi4g36330	ref|NC_008402.1|:20749425-20752321	Sb02g031060.1	O1S1(111)	F67GPRD01B5LQQ	8e-62	93.33	-
Bradi4g36340	-	Sb02g031070.1	S1(010)	F6B1LW301AM2HG	1e-45	86.32	-
Bradi4g36370	ref|NC_008402.1|:c20761085-20760072	Sb02g031090.1	O1S1(111)	F4SKPLY01AONA6	7e-50	86.22	-
Bradi4g36380	ref|NC_008402.1|:c20767135-20763085	Sb02g031100.1	O1S1(111)	F67GPRD02D5RKX	7e-76	81.82	-
Bradi4g36390	ref|NC_008402.1|:20781086-20784659	Sb02g031110.1	O1S1(111)	F6B1LW301EP48P	1e-136	89.17	-
Bradi4g36400	ref|NC_008402.1|:20787453-20789189	Sb02g031120.1	O1S1(111)	F67GPRD01BUZK0	7e-16	86.11	-
Bradi4g36420	ref|NC_008402.1|:c20812690-20809951	Sb02g031140.1	O1S1(111)	F67GPRD03F1PSX	1e-135	89.52	-
Bradi4g36430	ref|NC_008402.1|:20850535-20852547	Sb02g031150.1	O1S1(111)	F4SKPLY01DJ45Z	4e-47	93.75	-
Bradi4g36440	ref|NC_008402.1|:20870346-20872341	Sb02g031180.1	O1S1(111)	F67GPRD03HDEVM	8e-46	94.92	-
Bradi4g36450	ref|NC_008395.1|:c11211039-11208973	Sb03g001160.1	O0S0(000)	F6B1LW301E2KEE	1e-154	91.27	-
Bradi4g36460	ref|NC_008402.1|:c20889250-20888338	Sb02g031190.1	O1S1(110)	F67GPRD02DRSQV	9e-55	96.80	BF145701	C-5AL10-0.57*
Bradi4g36470	ref|NC_008402.1|:20896203-20897990	Sb02g031200.1	O1S1(111)	F6B1LW301CLPS6	1e-89	94.44	-
Bradi4g36480	ref|NC_008402.1|:20907560-20911494	Sb02g031210.1	O1S1(111)	F4SKPLY01D04VC	1e-102	86.01	-
Bradi4g36490	ref|NC_008402.1|:c20915949-20912236	Sb01g027900.1	O1S0(110)	F4SKPLY02I57FX	1e-134	91.90	-
Bradi4g36510	ref|NC_008402.1|:c20927889-20924838	Sb02g031240.1	O1S1(111)	F50X7IK03GBSKZ	7e-63	93.87	-
Bradi4g36530	ref|NC_008402.1|:20938357-20940946	Sb02g031270.1	O1S1(111)	F4SKPLY02JDDEI	7e-32	88.98	-
Bradi4g36540	ref|NC_008402.1|:c20944362-20942068	Sb02g031280.1	O1S1(001)	F6B1LW301C4GPV	7e-30	84.57	BE498921	5AL23-0.87-1.00
Bradi4g36560	ref|NC_008402.1|:c20953713-20953136	Sb02g031300.1	O1S1(111)	F4SKPLY01DUBIT	1e-27	88.24	-
Bradi4g36570	ref|NC_008402.1|:c20974879-20973635	Sb02g031320.1	O1S1(111)	F50X7IK04IZRM7	1e-101	85.41	-
Bradi4g36580	ref|NC_008402.1|:20975132-20978989	Sb02g031330.1	O1S1(111)	F6B1LW302IW8SS	2e-56	93.92	-
Bradi4g36600	ref|NC_008402.1|:21008773-21009746	Sb02g031390.1	O1S1(111)	F6B1LW302H4TVN	7e-52	94.70	-
Bradi4g36610	ref|NC_008402.1|:21008773-21009746	Sb02g031390.1	O1S1(001)	F6B1LW302H4TVN	2e-25	87.10	-
Bradi4g36620	ref|NC_008402.1|:c21012428-21011757	Sb02g031400.1	O1S1(111)	F4SKPLY01B5RB7	2e-60	89.66	-
Bradi4g36650	ref|NC_008402.1|:c21031335-21029514	Sb02g031420.1	O1S1(111)	F67GPRD02EQVFA	7e-45	98.00	-
Bradi4g36690	ref|NC_008402.1|:21035349-21036898	Sb02g031440.1	O1S1(111)	F6B1LW302JVIKB	4e-53	90.23	-
Bradi4g36710	ref|NC_008402.1|:c21045061-21042479	Sb02g031450.1	O1S1(111)	F50X7IK03GFMPM	1e-51	96.67	BQ167319	C-5AL10-0.57*
Bradi4g36720	ref|NC_008402.1|:c21049530-21046212	Sb02g031460.1	O1S1(111)	F6B1LW301BPUN8	1e-36	84.30	-
Bradi4g36730	ref|NC_008402.1|:c21056342-21053916	Sb02g031470.1	O1S1(111)	F50X7IK03HI066	7e-37	94.17	-
Bradi4g36750	ref|NC_008402.1|:21065104-21068781	Sb02g031490.1	O1S1(111)	F4SKPLY01B0B1W	9e-82	92.38	-
Bradi4g36770	ref|NC_008403.1|:17905728-17909909	Sb03g043223.1	O0S0(111)	F6B1LW302IJU61	7e-52	95.31	-
Bradi4g36780	ref|NC_008402.1|:c21081894-21080263	Sb02g031520.1	O1S1(111)	F6B1LW301DQTT2	1e-109	86.50	-
Bradi4g36800	ref|NC_008402.1|:21090686-21096240	Sb02g031540.1	O1S1(111)	FY8J5WU04IYYJ2	2e-73	87.16	-
Bradi4g36810	ref|NC_008402.1|:c21109122-21107878	Sb02g031570.1	O1S1(111)	F67GPRD03G2UUC	6e-97	91.54	-
Bradi4g36820	ref|NC_008402.1|:21149338-21150651	Sb02g031580.1	O1S1(000)	F4SKPLY01ETSY2	1e-119	85.52	BQ160789	5AL10-0.57-0.78
Bradi4g36830	ref|NC_008402.1|:21149338-21150651	Sb02g031580.1	O1S1(100)	F4SKPLY01ETSY2	1e-112	84.38	BQ160789	5AL10-0.57-0.78
Bradi4g36840	ref|NC_008397.1|:2400929-2402161	Sb02g031570.1	O0S1(000)	F67GPRD03G2UUC	6e-60	87.19	-
Bradi4g36850	ref|NC_008402.1|:21162308-21163666	Sb02g031580.1	O1S1(011)	F6B1LW302JTIL1	2e-51	84.01	-
Bradi4g36870	ref|NC_008402.1|:c21109122-21107878	Sb02g031570.1	O1S1(001)	F67GPRD03G2UUC	9e-50	84.62	-
Bradi4g36920	ref|NC_008402.1|:c21241440-21236827	Sb02g031670.1	O1S1(111)	F6B1LW302FYKEY	8e-46	88.17	-
Bradi4g36930	ref|NC_008402.1|:c21245660-21243108	Sb02g031690.1	O1S1(111)	F67GPRD01BBMTC	2e-55	87.85	-
Bradi4g36950	ref|NC_008402.1|:21276150-21276575	Sb02g031710.1	O1S1(100)	FY8J5WU04JKSW1	6e-30	82.98	-
Bradi4g36970	ref|NC_008394.1|:30648672-30650108	Sb03g033833.1	O0S0(010)	F6B1LW302HD8PS	6e-45	83.64	-
Bradi4g36980	ref|NC_008404.1|:26917233-26920773	Sb08g021880.1	O0S0(110)	F6B1LW302IZBI3	2e-77	88.56	CD454516	5AL10-0.57-0.78
Bradi4g36990	ref|NC_008402.1|:c21300161-21299736	Sb02g031730.1	O1S1(100)	F6B1LW301DHPCL	2e-60	88.05	-
Bradi4g37000	ref|NC_008402.1|:21276150-21276575	Sb01g016040.1	O1S0(010)	FY8J5WU04JKSW1	7e-70	86.08	-
Bradi4g37010	ref|NC_008402.1|:c21300161-21299736	Sb02g031740.1	O1S1(010)	F6B1LW301BZ196	3e-26	81.82	-
Bradi4g37020	ref|NC_008402.1|:21268209-21268466	-	O1(000)	F50X7IK04IOKYO	9e-32	89.34	-
Bradi4g37030	ref|NC_008402.1|:c21311578-21308993	Sb02g031850.1	O1S1(111)	F6B1LW302G6GEL	6e-36	89.73	-
Bradi4g37040	ref|NC_008402.1|:21329883-21334448	Sb02g031860.1	O1S1(111)	F67GPRD03G3OWM	1e-115	85.71	-
Bradi4g37050	ref|NC_008400.1|:8226194-8231739	Sb02g007590.1	O0S1(001)	F6B1LW302GJTA7	1e-36	87.72	-
Bradi4g37060	-	Sb05g020390.1	S0(000)	F67GPRD03HHNCT	6e-14	95.74	-
Bradi4g37070	ref|NC_008402.1|:21341409-21343099	Sb02g031870.1	O1S1(111)	F67GPRD02DFBT1	4e-32	94.51	-
Bradi4g37080	ref|NC_008397.1|:c28158430-28152010	Sb02g031900.1	O0S1(010)	F67GPRD03GUQSJ	4e-74	90.16	-
Bradi4g37110	ref|NC_008402.1|:c21387305-21384971	Sb02g031940.1	O1S1(111)	F50X7IK03F7OCB	5e-95	91.95	-
Bradi4g37120	ref|NC_008402.1|:c21400118-21397221	Sb06g001960.1	O1S0(100)	F4SKPLY01A7M1T	1e-89	93.10	-
Bradi4g37130	ref|NC_008402.1|:c21424759-21422946	Sb02g031950.1	O1S1(111)	F4SKPLY02G49C3	3e-56	90.56	-
Bradi4g37140	ref|NC_008402.1|:21427739-21429254	Sb04g036290.1	O1S0(100)	F4SKPLY02IGCT8	4e-33	80.77	-
Bradi4g37150	ref|NC_008396.1|:c1760480-1756964	Sb02g031970.1	O0S1(010)	F67GPRD02DOI0G	1e-117	86.16	-
Bradi4g37170	ref|NC_008402.1|:21443362-21444475	Sb02g032000.1	O1S1(110)	F6B1LW301ENE4Z	2e-11	91.07	-
Bradi4g37210	ref|NC_008394.1|:30024338-30025135	Sb02g032040.1	O0S1(110)	F6B1LW302J6ZP9	2e-71	94.35	BQ160515	5AL12-0.35-0.87*
Bradi4g37230	ref|NC_008402.1|:c21519016-21496692	Sb02g021800.1	O1S1(111)	F4SKPLY01D1K5S	2e-33	81.88	-
Bradi4g37250	ref|NC_008402.1|:21555722-21557195	Sb02g032140.1	O1S1(110)	F4SKPLY01B3MJP	3e-17	89.02	-
Bradi4g37270	ref|NC_008402.1|:c21582979-21580240	Sb02g032180.1	O1S1(111)	F4SKPLY01B17NS	2e-72	89.07	-
Bradi4g37320	-	Sb02g032220.1	S1(010)	F4SKPLY02GY1BF	1e-58	86.07	-
Bradi4g37330	ref|NC_008402.1|:21606245-21608551	Sb02g032230.1	O1S1(111)	F6B1LW302HMV6U	1e-108	94.19	-
Bradi4g37340	ref|NC_008398.1|:c22592031-22591720	Sb09g022920.1	O0S0(000)	F6B1LW301ETH4V	3e-65	96.00	-
Bradi4g37360	ref|NC_008402.1|:c21624585-21622583	Sb02g032260.1	O1S1(111)	F6B1LW302IK8OR	6e-53	94.78	-
Bradi4g37380	ref|NC_008402.1|:21629666-21632992	Sb02g032270.1	O1S1(111)	F67GPRD03F5KMC	4e-61	93.75	-
Bradi4g37400	ref|NC_008402.1|:21643669-21643890	Sb02g032290.1	O1S1(111)	F6B1LW302G31ND	2e-48	89.08	-
Bradi4g37410	ref|NC_008402.1|:21644642-21647293	Sb02g032300.1	O1S1(111)	F6B1LW301A10GC	1e-84	84.80	-
Bradi4g37420	ref|NC_008402.1|:c21650799-21648070	Sb02g032310.1	O1S1(111)	F4SKPLY02H8IFG	8e-28	87.90	-
Bradi4g37430	ref|NC_008402.1|:c21655841-21655236	Sb02g032320.1	O1S1(111)	F67GPRD03GJFAO	7e-55	83.60	-
Bradi4g37450	ref|NC_008402.1|:21663687-21666281	Sb02g032330.1	O1S1(111)	F4SKPLY02JZC55	2e-41	88.68	BQ161911	5AL10-0.57-0.78
Bradi4g37460	ref|NC_008394.1|:c5984772-5982826	Sb03g002130.1	O0S0(001)	F6B1LW301C3IQF	1e-143	89.78	-
Bradi4g37470	ref|NC_008402.1|:21706842-21713577	Sb04g003960.1	O1S0(100)	F4SKPLY01BWYYI	4e-67	85.44	-
Bradi4g37480	ref|NC_008402.1|:21706842-21713577	Sb04g003960.1	O1S0(000)	F4SKPLY01BWYYI	2e-53	83.65	-
Bradi4g37490	ref|NC_008402.1|:21733151-21734905	Sb02g032340.1	O1S1(111)	F4SKPLY01C5RY7	1e-92	87.25	-
Bradi4g37500	ref|NC_008402.1|:c21739233-21737299	Sb02g032350.1	O1S1(111)	F67GPRD03F7XZS	1e-112	87.44	-
Bradi4g37540	ref|NC_008401.1|:c27731349-27726322	Sb02g032400.1	O0S1(111)	F6B1LW302G3SLV	3e-99	93.85	-
Bradi4g37550	ref|NC_008395.1|:c34962503-34960508	Sb04g037080.1	O0S0(111)	F4SKPLY02HGEDN	9e-39	88.46	-
Bradi4g37560	ref|NC_008395.1|:34958429-34959642	Sb04g037070.1	O0S0(111)	F4SKPLY01EWLWR	2e-25	91.30	-
Bradi4g37570	ref|NC_008402.1|:c21783504-21781508	Sb01g048390.1	O1S0(100)	F6B1LW302FZHCW	3e-19	81.44	-
Bradi4g37580	ref|NC_008402.1|:c21793751-21791139	Sb02g032420.1	O1S1(111)	F67GPRD01A9669	5e-37	91.87	-
Bradi4g37590	ref|NC_008402.1|:21797458-21799952	Sb02g032430.1	O1S1(111)	F6B1LW302JOLQN	1e-151	90.74	-
Bradi4g37610	ref|NC_008402.1|:c21808631-21806370	Sb02g032440.1	O1S1(111)	F6B1LW301EA31G	1e-61	95.30	-
Bradi4g37620	ref|NC_008402.1|:c21818503-21813223	Sb02g032450.1	O1S1(111)	F4SKPLY02HXVAL	9e-23	82.95	-
Bradi4g37640	ref|NC_008402.1|:c21835547-21833622	Sb02g032480.1	O1S1(111)	F67GPRD02C8SPR	3e-49	86.64	-
Bradi4g37650	ref|NC_008402.1|:c21854185-21853325	Sb02g032490.1	O1S1(111)	F50X7IK04JIJVT	3e-42	88.75	-
Bradi4g37670	ref|NC_008402.1|:c21858150-21855602	Sb02g032510.1	O1S1(111)	F50X7IK03GN6XT	3e-96	87.71	-
Bradi4g37680	ref|NC_008402.1|:c21862162-21859484	Sb02g032520.1	O1S1(111)	F6B1LW302GBSHT	0.0	92.02	-
Bradi4g37690	ref|NC_008402.1|:21867146-21870633	Sb02g032530.1	O1S1(110)	F4SKPLY01C5FZL	1e-176	91.02	-
Bradi4g37710	ref|NC_008402.1|:c21876450-21872608	Sb02g032550.1	O1S1(111)	F6B1LW301A2BEI	2e-47	92.20	-
Bradi4g37720	ref|NC_008402.1|:21880371-21881465	Sb02g032580.1	O1S1(111)	F67GPRD01CFBFV	9e-15	88.31	BQ167888	5AL10-0.57-0.78
Bradi4g37730	ref|NC_008402.1|:21887666-21889993	Sb02g032600.1	O1S1(111)	F6B1LW301B6L30	1e-20	83.33	-
Bradi4g37740	ref|NC_008402.1|:21891523-21895640	Sb02g032610.1	O1S1(111)	F6B1LW301EIDYA	1e-108	91.64	-
Bradi4g37750	ref|NC_008400.1|:28193862-28195181	Sb02g032620.1	O0S1(111)	F4SKPLY01DGYSE	1e-18	80.98	-
Bradi4g37760	ref|NC_008402.1|:c21907109-21906612	Sb02g032630.1	O1S1(111)	F67GPRD03FX69H	2e-14	95.92	-
Bradi4g37770	ref|NC_008402.1|:c21916687-21911358	Sb02g032640.1	O1S1(111)	F4SKPLY01A8V5S	2e-57	88.32	-
Bradi4g37800	ref|NC_008396.1|:17477201-17479575	Sb02g032680.1	O0S1(111)	F67GPRD03GDSQQ	2e-81	93.69	-
Bradi4g37810	ref|NC_008400.1|:9770561-9772756	Sb05g022280.1	O0S0(100)	F6B1LW302IB6U3	1e-128	86.90	-
Bradi4g37830	ref|NC_008403.1|:18696903-18698330	Sb01g017800.1	O0S0(001)	F6B1LW301CEAUF	2e-35	85.64	-
Bradi4g37860	ref|NC_008402.1|:22359512-22363645	Sb08g006870.1	O1S0(000)	F6B1LW302HW1QI	4e-80	89.18	-
Bradi4g37890	ref|NC_008402.1|:21938963-21941827	Sb02g032700.1	O1S1(111)	F6B1LW302F22JE	7e-84	92.79	-
Bradi4g37900	ref|NC_008402.1|:21942519-21947189	Sb02g032710.1	O1S1(111)	F50X7IK04IXB9J	5e-40	84.44	-
Bradi4g37910	ref|NC_008402.1|:c21951931-21947847	Sb02g032725.1	O1S1(111)	F6B1LW302J7CZJ	3e-57	84.66	-
Bradi4g37920	ref|NC_008402.1|:21954652-21958549	Sb02g032730.1	O1S1(111)	F6B1LW302F7X30	9e-66	92.02	-
Bradi4g37930	ref|NC_008402.1|:c21962918-21961136	Sb02g032740.1	O1S1(111)	F4SKPLY02G9JVW	6e-50	94.44	-
Bradi4g37950	ref|NC_008402.1|:c21967440-21964515	Sb02g032750.1	O1S1(111)	F67GPRD01BTQ8E	1e-37	85.19	-
Bradi4g37980	ref|NC_008402.1|:21974077-21976207	Sb02g032770.1	O1S1(111)	F6B1LW302ISTIT	4e-20	85.19	-
Bradi4g37990	ref|NC_008402.1|:21976990-21979434	Sb02g032800.1	O1S1(111)	FY8J5WU04I58MR	4e-42	91.67	-
Bradi4g38000	ref|NC_008402.1|:c21990153-21987510	Sb02g032810.1	O1S1(111)	F67GPRD02DM1K9	8e-62	85.87	-
Bradi4g38010	ref|NC_008402.1|:22010270-22013097	Sb07g014870.1	O1S0(000)	F50X7IK03GNNYK	2e-74	83.02	-
Bradi4g38020	ref|NC_008402.1|:22047374-22049967	Sb07g014870.1	O1S0(000)	F4SKPLY01COSIX	1e-65	83.79	-
Bradi4g38040	-	Sb02g011230.1	S1(000)	F50X7IK04JEM6D	4e-41	85.05	-
Bradi4g38060	ref|NC_008404.1|:c24297657-24293218	Sb05g025260.1	O0S0(000)	F50X7IK03HFHHF	1e-114	88.89	-
Bradi4g38070	ref|NC_008402.1|:c22071100-22066550	Sb02g011240.1	O1S1(111)	F4SKPLY01DT1XJ	1e-148	88.82	-
Bradi4g38080	ref|NC_008401.1|:27835320-27840013	Sb02g011250.1	O0S1(010)	F6B1LW302GLOV6	1e-128	88.39	-
Bradi4g38090	ref|NC_008402.1|:22082897-22085238	Sb02g011260.1	O1S1(111)	F6B1LW302GS572	1e-132	95.83	-
Bradi4g38130	ref|NC_008402.1|:22099746-22102616	Sb02g011270.1	O1S1(111)	F67GPRD02EIXCD	2e-42	82.93	-
Bradi4g38150	ref|NC_008400.1|:c1866266-1865428	Sb02g011290.1	O0S1(111)	F6B1LW302GY7B6	3e-27	85.43	-
Bradi4g38170	ref|NC_008399.1|:c8928679-8927780	-	O0(100)	F4SKPLY02J66QI	2e-46	81.19	-
Bradi4g38200	ref|NC_008396.1|:26248960-26251250	Sb02g011300.1	O0S1(111)	F67GPRD01APBD4	2e-88	86.10	BE443610	5AL10-0.57-0.78
Bradi4g38210	ref|NC_008396.1|:c26248682-26245714	Sb02g011310.1	O0S1(111)	F6B1LW301EFMCG	7e-47	91.67	BE498757	5AL10-0.57-0.78
Bradi4g38220	ref|NC_008396.1|:26242737-26243135	Sb02g011320.1	O0S1(111)	F67GPRD02E1FSH	4e-46	100.00	-
Bradi4g38260	ref|NC_008402.1|:c22206105-22203965	Sb02g011330.1	O1S1(111)	F67GPRD02EQ6I5	8e-37	94.17	-
Bradi4g38290	ref|NC_008399.1|:c25723560-25721576	Sb10g025110.1	O0S0(111)	F67GPRD02ESY8J	1e-30	80.82	-
Bradi4g38310	ref|NC_008405.1|:c16243392-16241699	Sb02g011360.1	O0S1(010)	F6B1LW301CSZH0	6e-78	94.27	-
Bradi4g38330	ref|NC_008400.1|:29172803-29173768	Sb02g011380.1	O0S1(011)	F67GPRD01AYGTN	1e-133	88.07	-
Bradi4g38340	ref|NC_008400.1|:29172803-29173768	Sb02g011380.1	O0S1(101)	F67GPRD01AYGTN	1e-136	88.31	-
Bradi4g38380	ref|NC_008402.1|:22240971-22242176	Sb02g011470.1	O1S1(100)	F67GPRD01CDQIL	1e-171	94.79	-
Bradi4g38420	-	Sb01g047580.1	S0(010)	F6B1LW301CNC2U	1e-43	80.30	-
Bradi4g38490	ref|NC_008402.1|:c22378781-22376394	Sb02g011950.1	O1S1(110)	F4SKPLY01E2TT0	4e-36	94.12	-
Bradi4g38540	ref|NC_008396.1|:c7072110-7069847	Sb02g012040.1	O0S1(110)	F4SKPLY01CMRFV	3e-34	94.68	-
Bradi4g38560	ref|NC_008402.1|:c22399470-22398826	Sb02g012090.1	O1S1(100)	F50X7IK04IDC27	1e-78	86.18	-
Bradi4g38570	ref|NC_008402.1|:c22399470-22398826	Sb02g012090.1	O1S1(010)	F50X7IK04IDC27	7e-49	86.10	-
Bradi4g38580	ref|NC_008402.1|:c22401648-22400534	Sb03g038310.1	O1S0(100)	F6B1LW301BGSG6	2e-34	97.56	-
Bradi4g38600	ref|NC_008402.1|:22402066-22403965	Sb03g036890.1	O1S0(111)	F6B1LW301CA6RU	3e-15	86.17	-
Bradi4g38640	-	Sb02g012330.1	S1(000)	F67GPRD02DN5UZ	5e-26	88.03	-
Bradi4g38650	ref|NC_008402.1|:c22418291-22417470	Sb02g012330.1	O1S1(101)	F67GPRD02C78SC	6e-93	87.01	-
Bradi4g38660	ref|NC_008402.1|:c22426027-22419152	Sb01g001930.1	O1S0(011)	F4SKPLY02IG2VV	1e-111	94.92	-
Bradi4g38690	ref|NC_008402.1|:22435164-22439767	Sb02g012380.1	O1S1(111)	F67GPRD01BF86O	2e-89	88.96	-
Bradi4g38700	ref|NC_008402.1|:22448599-22450373	Sb02g012390.1	O1S1(111)	F4SKPLY02FVINL	1e-111	91.17	-
Bradi4g38710	ref|NC_008402.1|:22454476-22455820	Sb02g012400.1	O1S1(111)	F67GPRD03GXPOB	1e-124	87.23	-
Bradi4g38760	ref|NC_008402.1|:22477685-22481053	Sb02g012440.1	O1S1(100)	F4SKPLY01DVGEY	3e-50	89.01	-
Bradi4g38980	ref|NC_008395.1|:c31772900-31768131	Sb02g012880.1	O0S1(111)	F67GPRD01AWF1Y	1e-109	85.50	-
Bradi1g00230	ref|NC_008401.1|:c9792238-9789453	-	O0(000)	F6B1LW302JV6YO	2e-74	83.72	-
Bradi1g00240	ref|NC_008404.1|:c16170509-16162063	Sb05g021710.1	O0S0(000)	F50X7IK03GADCU	2e-49	84.34	-
Bradi1g00270	ref|NC_008404.1|:c22691461-22683236	-	O0(000)	F6B1LW302HSLWD	6e-12	89.23	-
Bradi1g00280	ref|NC_008405.1|:c1254928-1250619	Sb08g001710.1	O0S0(000)	F6B1LW301C5TOP	5e-34	81.40	-
Bradi1g00290	ref|NC_008404.1|:c16170509-16162063	Sb05g004310.1	O0S0(100)	F67GPRD02EFD6U	6e-36	82.80	-
Bradi1g00350	ref|NC_008398.1|:c2883988-2872269	Sb07g003680.1	O0S0(001)	F4SKPLY02FJEV4	1e-103	85.31	-
Bradi1g00360	ref|NC_008398.1|:c2883988-2872269	Sb07g003680.1	O0S0(001)	F67GPRD02EYWDF	5e-49	84.54	-
Bradi1g00410	ref|NC_008394.1|:32854242-32856415	Sb0015s004030.1	O0S0(101)	F67GPRD01BKRF9	7e-11	80.39	BG313703	5AS3-0.75-0.98
Bradi1g00450	ref|NC_008404.1|:c21417159-21414714	Sb01g000210.1	O0S1(110)	F67GPRD02D11EI	4e-21	85.03	-
Bradi1g00460	ref|NC_008404.1|:c21422492-21419128	Sb01g000220.1	O0S1(111)	F6B1LW302G8DXS	1e-118	86.47	-
Bradi1g00550	ref|NC_008400.1|:15315556-15316588	Sb02g010800.1	O0S0(000)	F50X7IK03GD7WX	4e-23	78.81	-
Bradi1g00670	ref|NC_008396.1|:c36088500-36087823	Sb01g000352.1	O1S1(111)	F4SKPLY02GP7IH	1e-19	93.94	-
Bradi1g00680	ref|NC_008396.1|:36082229-36083471	Sb01g000355.1	O1S1(111)	F6B1LW302FOXA6	4e-76	91.11	-
Bradi1g00700	ref|NC_008401.1|:28236989-28238593	Sb07g023780.1	O0S0(001)	F50X7IK04JHLFB	1e-102	86.34	-
Bradi1g00830	ref|NC_008396.1|:c36031253-36029836	Sb01g000446.1	O1S1(111)	F50X7IK03G8AA8	8e-27	92.22	-
Bradi1g00850	ref|NC_008396.1|:36015026-36018830	Sb01g000460.1	O1S1(111)	F67GPRD02DS0BX	1e-58	88.94	-
Bradi1g00870	ref|NC_008405.1|:23383704-23385247	Sb09g026110.1	O0S0(000)	F4SKPLY01EOJIV	4e-60	82.11	-
Bradi1g00920	ref|NC_008396.1|:35975653-35976453	Sb01g000530.1	O1S1(111)	F67GPRD02DNAT7	9e-15	84.91	-
Bradi1g01040	ref|NC_008395.1|:19880620-19883652	Sb06g016690.1	O0S0(001)	F50X7IK04I8T86	3e-38	83.07	-
Bradi1g01140	ref|NC_008396.1|:c35697865-35695158	Sb01g000850.1	O1S1(111)	F4SKPLY01E02PX	1e-144	92.66	-
Bradi1g01200	ref|NC_008396.1|:c35697865-35695158	Sb01g000850.1	O1S1(001)	F4SKPLY01E02PX	1e-136	91.90	-
Bradi1g01250	ref|NC_008404.1|:27108979-27112270	Sb02g005320.1	O0S0(110)	F67GPRD03F7BQ4	1e-106	85.74	-
Bradi1g01280	ref|NC_008396.1|:c35668995-35667566	Sb01g000920.1	O1S1(111)	F4SKPLY01EB6CM	1e-110	86.88	-
Bradi1g01320	ref|NC_008396.1|:c35685520-35683814	Sb01g000880.1	O1S1(111)	F6B1LW301CKRY1	1e-21	91.36	-
Bradi1g01360	ref|NC_008395.1|:19880620-19883652	Sb04g021960.1	O0S0(000)	F50X7IK04I8T86	7e-33	83.90	-
Bradi1g01380	-	Sb07g022230.1	S0(000)	F67GPRD01BU5GE	4e-20	89.66	-
Bradi1g01430	ref|NC_008404.1|:c5525206-5515405	Sb08g004450.1	O0S0(000)	F67GPRD02DPJS8	1e-30	80.52	-
Bradi1g01440	ref|NC_008404.1|:c5525206-5515405	Sb08g004480.1	O0S0(000)	F67GPRD02DDHLM	8e-52	84.25	-
Bradi1g01500	ref|NC_008396.1|:35632731-35640087	Sb01g001020.1	O1S1(111)	F4SKPLY01CA9DH	1e-12	91.38	-
Bradi1g01570	ref|NC_008396.1|:35616619-35618395	Sb01g001070.1	O1S1(111)	F4SKPLY02JAXNR	4e-13	87.34	-
Bradi1g01600	ref|NC_008396.1|:35608642-35610187	Sb01g001100.1	O1S1(111)	F6B1LW302HQKF9	6e-14	93.33	-
Bradi1g01630	ref|NC_008396.1|:c35600672-35596483	Sb01g001120.1	O1S1(111)	F50X7IK03GJONZ	6e-62	87.98	-
Bradi1g01670	ref|NC_008396.1|:c20906794-20903274	-	O1(100)	F6B1LW302F9XIY	3e-28	85.91	-
Bradi1g01690	ref|NC_008403.1|:10360723-10362141	Sb03g020131.1	O0S0(000)	F50X7IK04H4BS6	2e-88	97.79	-
Bradi1g01700	ref|NC_008396.1|:c35453231-35450720	Sb01g001350.1	O1S1(001)	F50X7IK04IXIMF	1e-58	85.21	-
Bradi1g01720	ref|NC_008396.1|:c35462382-35460281	Sb01g001290.1	O1S1(111)	F50X7IK03F7DN3	2e-24	89.62	-
Bradi1g01810	ref|NC_008396.1|:c35448548-35446986	Sb01g001360.1	O1S1(111)	F4SKPLY01ALR1N	6e-33	86.13	-
Bradi1g01820	ref|NC_008396.1|:35443883-35444482	Sb01g001370.1	O1S1(111)	F6B1LW302F1W3R	1e-21	90.53	-
Bradi1g01870	ref|NC_008396.1|:c35312345-35310640	Sb01g001470.1	O1S1(111)	F67GPRD02DNFYA	6e-50	82.60	-
Bradi1g01920	ref|NC_008396.1|:c35292955-35289996	Sb01g001540.1	O1S1(111)	F50X7IK03FX1ZR	1e-54	91.23	-
Bradi1g01930	ref|NC_008396.1|:35285950-35289146	Sb01g001550.1	O1S1(111)	F4SKPLY02ILJFI	3e-84	86.59	-
Bradi1g02030	ref|NC_008396.1|:35230652-35232202	Sb01g001650.1	O1S1(111)	F6B1LW301CWGR3	2e-77	90.91	-
Bradi1g02100	ref|NC_008396.1|:c35220587-35219212	Sb02g008790.1	O1S0(111)	F6B1LW302IUVSY	1e-22	89.47	BE444681	5AL23-0.87-1.00
Bradi1g02150	ref|NC_008396.1|:c35184302-35179951	Sb01g001750.1	O1S1(111)	F4SKPLY02FO3MZ	9e-20	80.92	-
Bradi1g02160	ref|NC_008396.1|:c35177348-35172482	Sb01g001760.1	O1S1(111)	F67GPRD02DLM42	7e-69	87.36	-
Bradi1g02170	ref|NC_008396.1|:c35171254-35169352	Sb01g001770.1	O1S1(111)	F67GPRD03GOYFW	4e-42	90.07	-
Bradi1g02310	ref|NC_008404.1|:100013-102763	Sb05g000250.1	O0S0(111)	F6B1LW301ANDNN	5e-50	94.57	BF201857	C-5AL10-0.57*
Bradi1g02320	ref|NC_008401.1|:c24715120-24712200	Sb02g028020.1	O0S0(000)	F6B1LW301CH363	2e-14	89.04	-
Bradi1g02340	ref|NC_008405.1|:c102956-100009	Sb07g006230.1	O0S0(001)	F6B1LW302HZ5PT	1e-46	87.24	-
Bradi1g02350	ref|NC_008404.1|:96809-98565	Sb07g006220.1	O0S0(001)	F6B1LW302F4M9M	2e-69	91.04	-
Bradi1g02420	ref|NC_008396.1|:35024493-35027841	Sb01g001970.1	O1S1(111)	F50X7IK03GPM3L	2e-23	78.32	-
Bradi1g02460	ref|NC_008396.1|:c34997507-34995080	Sb01g002000.1	O1S1(111)	F50X7IK04IYA0A	2e-24	91.86	-
Bradi1g02580	ref|NC_008396.1|:c34913883-34912159	Sb01g002170.1	O1S1(111)	F67GPRD03GLUHL	9e-62	84.38	BE406545	5AL12-0.35-0.57
Bradi1g02610	ref|NC_008396.1|:34901636-34906244	Sb01g002190.1	O1S1(111)	F6B1LW302F76CX	6e-36	86.47	-
Bradi1g02770	ref|NC_008402.1|:3801810-3808385	Sb01g027550.1	O0S1(111)	F4SKPLY01CDBDI	1e-133	88.74	-
Bradi1g02840	ref|NC_008395.1|:9081958-9086826	Sb04g009720.1	O0S0(001)	F6B1LW302G03L5	2e-29	83.94	BF484818	5AL10-0.57-0.78
Bradi1g02850	ref|NC_008395.1|:9081958-9086826	Sb04g009720.1	O0S0(001)	F6B1LW302G03L5	1e-11	81.37	BF484818	5AL10-0.57-0.78
Bradi1g02870	ref|NC_008404.1|:233433-243004	Sb05g000445.1	O0S0(000)	F6B1LW301A76D2	1e-33	93.07	-
Bradi1g02880	ref|NC_008395.1|:9081958-9086826	Sb04g009720.1	O0S0(001)	F6B1LW302G03L5	8e-31	84.92	BF484818	5AL10-0.57-0.78
Bradi1g02890	ref|NC_008395.1|:9081958-9086826	Sb04g009720.1	O0S0(001)	F6B1LW302G03L5	1e-33	84.90	BF484818	5AL10-0.57-0.78
Bradi1g02970	ref|NC_008396.1|:c35271772-35267177	Sb02g010180.1	O1S0(001)	F4SKPLY01B4I1P	2e-18	84.83	-
Bradi1g03030	ref|NC_008396.1|:c34698147-34693067	Sb01g002280.1	O1S1(111)	F50X7IK03FYDLF	5e-40	86.57	-
Bradi1g03050	ref|NC_008396.1|:c34687029-34682581	Sb01g002300.1	O1S1(111)	F50X7IK03FOK7P	1e-77	93.88	-
Bradi1g03090	ref|NC_008396.1|:c34665109-34664552	Sb01g002350.1	O1S1(111)	F67GPRD02DLIEU	3e-47	88.04	-
Bradi1g03130	ref|NC_008396.1|:c34606479-34603979	Sb01g002420.1	O1S1(110)	F6B1LW302GS6FS	1e-19	91.89	-
Bradi1g03250	ref|NC_008396.1|:34510941-34513447	Sb01g002750.1	O1S1(111)	F6B1LW302HAY5O	5e-89	89.96	BE446066
Bradi1g03260	ref|NC_008396.1|:c34507388-34502286	Sb01g002760.1	O1S1(111)	F67GPRD01BQXQU	2e-63	87.50	-
Bradi1g03270	ref|NC_008396.1|:34499533-34501451	Sb01g002770.1	O1S1(111)	F4SKPLY01B7EU8	5e-85	91.05	-
Bradi1g03280	ref|NC_008397.1|:c544066-536390	Sb02g039465.1	O0S0(100)	F6B1LW302HE2R0	6e-65	84.71	-
Bradi1g03350	-	Sb01g002775.1	S1(010)	F6B1LW301BLGA7	1e-51	93.06	-
Bradi1g03360	ref|NC_008401.1|:25492096-25494575	Sb07g027410.1	O0S0(000)	F4SKPLY01DDW8B	1e-56	85.44	-
Bradi1g03370	ref|NC_008396.1|:c34476054-34475159	Sb01g002800.1	O1S1(111)	F6B1LW302HQYXM	2e-42	85.85	-
Bradi1g03380	ref|NC_008396.1|:34466743-34474162	Sb01g002810.1	O1S1(111)	FY8J5WU04IU1VK	7e-86	90.00	-
Bradi1g03400	ref|NC_008396.1|:34457933-34460025	Sb01g002830.1	O1S1(111)	F4SKPLY02H2HD2	1e-91	92.59	-
Bradi1g03410	ref|NC_008396.1|:c34457489-34455804	Sb01g002840.1	O1S1(111)	F6B1LW301B5JNM	7e-22	93.15	-
Bradi1g03420	ref|NC_008396.1|:34450178-34454464	Sb01g002850.1	O1S1(111)	F4SKPLY02IJZMK	2e-48	88.52	-
Bradi1g03440	ref|NC_008396.1|:34401271-34403102	Sb01g002920.1	O1S1(111)	F4SKPLY01BPHPM	1e-20	88.00	-
Bradi1g03450	ref|NC_008396.1|:c34400475-34397123	Sb01g002930.1	O1S1(111)	F4SKPLY01DKQ6A	1e-158	92.75	-
Bradi1g03470	ref|NC_008396.1|:18202357-18207173	Sb01g002950.1	O1S1(111)	F4SKPLY01DRW4I	1e-118	89.78	-
Bradi1g03480	ref|NC_008396.1|:c34387604-34384285	Sb01g002960.1	O1S1(111)	F67GPRD01AKQ6F	2e-57	92.59	-
Bradi1g03490	ref|NC_008396.1|:c34382786-34380155	Sb01g002980.1	O1S1(111)	F4SKPLY02IM2PF	3e-48	95.08	BE444681	5AL23-0.87-1.00
Bradi1g03500	ref|NC_008396.1|:c34363406-34361139	Sb01g002990.1	O1S1(111)	F6B1LW301C8OV0	8e-91	87.88	-
Bradi1g03510	ref|NC_008396.1|:c34354528-34354040	Sb01g003000.1	O1S1(111)	F50X7IK03G4IUA	3e-28	91.67	-
Bradi1g03530	ref|NC_008396.1|:c34343380-34341441	Sb01g003010.1	O1S1(111)	F6B1LW302I3LRG	1e-60	90.91	-
Bradi1g03550	-	Sb02g001020.1	S0(010)	F4SKPLY02JGR8F	7e-95	93.36	-
Bradi1g03560	-	Sb02g001010.1	S0(010)	F6B1LW301CZ5DU	2e-44	89.38	-
Bradi1g03580	ref|NC_008396.1|:34326153-34326764	Sb01g003060.1	O1S1(111)	F6B1LW302FZ2VN	1e-20	90.48	-
Bradi1g03590	ref|NC_008396.1|:34323082-34325684	Sb01g003070.1	O1S1(111)	F67GPRD02DKJ8S	1e-64	84.97	-
Bradi1g03600	ref|NC_008396.1|:34315867-34317819	Sb01g003090.1	O1S1(111)	F6B1LW302HT7G7	4e-38	94.29	-
Bradi1g03610	ref|NC_008396.1|:c34315567-34313286	Sb01g003100.1	O1S1(111)	F50X7IK04IVMID	4e-51	95.28	-
Bradi1g03620	ref|NC_008397.1|:29831274-29833184	Sb01g003110.1	O0S1(111)	F6B1LW301CVKXE	4e-96	85.01	-
Bradi1g03650	ref|NC_008396.1|:34289904-34294043	Sb01g003130.1	O1S1(111)	F67GPRD01CCQU5	3e-47	85.78	-
Bradi1g03670	ref|NC_008396.1|:c34283431-34281623	Sb01g003150.1	O1S1(111)	F6B1LW301D1SMH	1e-161	90.87	-
Bradi1g03700	ref|NC_008398.1|:22451440-22453018	Sb01g003200.1	O0S1(010)	F4SKPLY02IKJKJ	5e-36	90.40	-
Bradi1g03720	ref|NC_008396.1|:34233042-34237049	Sb08g018750.1	O1S0(100)	F67GPRD02ET598	9e-97	95.83	-
Bradi1g03730	ref|NC_008396.1|:c34229977-34226496	Sb01g003230.1	O1S1(111)	F67GPRD03FP1HJ	1e-103	91.64	BM138656	5AL23-0.87-1.00
Bradi1g03740	ref|NC_008396.1|:c34224398-34222012	Sb01g003240.1	O1S1(111)	F50X7IK03G9BQ1	2e-24	86.57	-
Bradi1g03750	ref|NC_008396.1|:34218403-34220552	Sb06g024870.1	O1S0(100)	FY8J5WU04I6TQN	9e-32	81.58	-
Bradi1g03760	ref|NC_008396.1|:34217170-34217786	Sb06g024870.1	O1S0(100)	F6B1LW301D09B6	2e-42	89.47	-
Bradi1g03770	ref|NC_008396.1|:34214412-34214846	Sb01g003270.1	O1S1(001)	F6B1LW301EO8L0	2e-20	87.38	-
Bradi1g03780	ref|NC_008396.1|:34214412-34214846	Sb01g003270.1	O1S1(011)	F6B1LW301EO8L0	4e-34	93.14	-
Bradi1g03790	ref|NC_008396.1|:34214412-34214846	Sb01g003280.1	O1S1(110)	FY8J5WU04I82T6	8e-39	91.80	-
Bradi1g03800	ref|NC_008396.1|:34199577-34205533	Sb01g003290.1	O1S1(111)	F67GPRD01B6RP3	5e-64	93.22	-
Bradi1g03810	ref|NC_008394.1|:c35960138-35959452	Sb01g003300.1	O0S1(010)	F4SKPLY02GMNZB	3e-32	83.33	-
Bradi1g03820	ref|NC_008396.1|:34193951-34196774	Sb01g003310.1	O1S1(111)	F6B1LW301CBR9G	4e-41	96.08	-
Bradi1g03830	ref|NC_008396.1|:c34186770-34184002	Sb01g003320.1	O1S1(111)	F4SKPLY01CA686	1e-71	86.27	-
Bradi1g03850	ref|NC_008396.1|:c34174668-34173170	Sb01g003340.1	O1S1(111)	F50X7IK03FO8VD	1e-44	94.17	-
Bradi1g03860	ref|NC_008396.1|:34164873-34168716	Sb01g003380.1	O1S1(111)	F6B1LW301EA1SF	1e-102	92.86	-
Bradi1g03870	-	Sb01g003390.1	S1(010)	F4SKPLY01BLMDL	1e-82	85.16	-
Bradi1g03880	ref|NC_008396.1|:34145353-34148664	Sb01g003400.1	O1S1(101)	F67GPRD01B7BUS	4e-61	94.74	BG313955	5AL17-0.78-0.87
Bradi1g03900	ref|NC_008400.1|:c7450144-7447079	Sb01g003420.1	O0S1(010)	F6B1LW301C9CBU	1e-44	92.42	BQ169498	5AL17-0.78-0.87
Bradi1g03910	ref|NC_008396.1|:34126930-34129611	Sb01g003480.1	O1S1(111)	F4SKPLY02GTLA1	4e-36	85.71	-
Bradi1g03920	ref|NC_008396.1|:34121421-34126309	Sb01g003490.1	O1S1(111)	F67GPRD01A18L6	2e-76	87.09	BE406609	5AL17-0.78-0.87
Bradi1g03930	ref|NC_008396.1|:34113877-34118957	Sb01g003500.1	O1S1(111)	F67GPRD03GGU0X	5e-57	92.55	-
Bradi1g03940	ref|NC_008396.1|:c34111668-34107506	Sb01g003510.1	O1S1(111)	F4SKPLY01ASP9J	1e-79	93.60	-
Bradi1g03950	ref|NC_008396.1|:c34101315-34098115	Sb01g003520.1	O1S1(111)	F6B1LW301A3IZQ	4e-61	89.10	-
Bradi1g03960	ref|NC_008396.1|:c34111668-34107506	Sb01g003510.1	O1S1(001)	F4SKPLY02JGEN5	3e-40	89.26	-
Bradi1g03970	ref|NC_008396.1|:c34079290-34076563	Sb01g003530.1	O1S1(111)	F67GPRD02C83Z8	7e-44	88.96	-
Bradi1g03980	ref|NC_008396.1|:34057986-34059434	Sb01g003540.1	O1S1(111)	F67GPRD03F4SFK	9e-81	87.75	-
Bradi1g03990	ref|NC_008395.1|:c18413870-18412064	Sb02g040460.1	O0S0(001)	F67GPRD03GMAH5	2e-50	87.25	-
Bradi1g04040	ref|NC_008396.1|:34021248-34024663	Sb02g006880.1	O1S0(010)	F50X7IK04JQR1J	1e-24	94.59	-
Bradi1g04080	ref|NC_008396.1|:c33992475-33990066	Sb01g003640.2	O1S1(111)	F4SKPLY02HQBGY	1e-69	91.92	-
Bradi1g04090	ref|NC_008396.1|:c33988413-33985668	Sb01g003650.1	O1S1(111)	F6B1LW301DO7YO	4e-32	88.55	-
Bradi1g04100	ref|NC_008396.1|:c33984463-33982018	Sb01g003660.1	O1S1(111)	F6B1LW302GAN8P	6e-57	89.64	-
Bradi1g04120	ref|NC_008396.1|:33973229-33976858	Sb01g003680.1	O1S1(111)	F6B1LW302HULA2	2e-49	91.89	-
Bradi1g04130	ref|NC_008396.1|:33961437-33962645	Sb01g003690.1	O1S1(111)	F67GPRD01CILDT	2e-49	91.45	-
Bradi1g04140	ref|NC_008396.1|:c33959848-33954726	Sb01g003700.1	O1S1(111)	F4SKPLY01ESRVI	2e-73	88.10	-
Bradi1g04150	ref|NC_008396.1|:33952765-33953844	Sb01g003710.1	O1S1(111)	F67GPRD03FWYGD	5e-17	86.73	-
Bradi1g04160	ref|NC_008400.1|:6896930-6898784	Sb01g015240.1	O0S1(100)	F6B1LW301D91ED	3e-35	89.84	-
Bradi1g04180	ref|NC_008396.1|:33818887-33819996	Sb01g003740.1	O1S1(111)	F4SKPLY02FUE0R	1e-103	94.31	BE352573	5AL17-0.78-0.87
Bradi1g04220	ref|NC_008396.1|:33794045-33795989	Sb01g003770.1	O1S1(111)	F67GPRD02D960Y	2e-51	95.93	CD373638	C-5AL12-0.35
Bradi1g04240	ref|NC_008396.1|:33785482-33785874	Sb01g003790.1	O1S1(111)	F50X7IK03HI18U	1e-140	92.90	-
Bradi1g04250	ref|NC_008396.1|:c33785164-33782577	Sb01g003800.1	O1S1(111)	F67GPRD01A7ID0	5e-71	95.24	-
Bradi1g04270	ref|NC_008396.1|:c33777847-33775143	Sb01g003820.1	O1S1(111)	F50X7IK03F1I5I	3e-53	82.48	-
Bradi1g04280	ref|NC_008396.1|:33760440-33761779	Sb01g003830.1	O1S1(111)	F6B1LW301BKSA1	8e-49	96.52	-
Bradi1g04290	ref|NC_008396.1|:33749039-33754042	Sb01g003850.1	O1S1(111)	F6B1LW301AHPIY	1e-123	87.93	-
Bradi1g04300	ref|NC_008396.1|:33741903-33748267	Sb01g003860.1	O1S1(111)	F6B1LW302F5D0S	1e-132	93.75	BE500894	5AL
Bradi1g04310	ref|NC_008396.1|:c33731913-33728507	Sb01g003870.1	O1S1(111)	F67GPRD01CD6OT	1e-178	91.09	-
Bradi1g04320	ref|NC_008396.1|:33725704-33727706	Sb01g003880.1	O1S1(110)	F67GPRD03HJ4WQ	1e-128	87.96	-
Bradi1g04330	ref|NC_008396.1|:c33720307-33714563	Sb01g003900.1	O1S1(111)	F50X7IK04IK2XI	4e-96	92.55	-
Bradi1g04340	ref|NC_008396.1|:c33579218-33577872	Sb01g004200.1	O1S1(111)	F6B1LW301CNFMM	1e-25	93.75	-
Bradi1g04400	ref|NC_008394.1|:18148396-18153345	Sb10g001010.1	O0S0(001)	F6B1LW302HZN77	1e-134	89.07	-
Bradi1g04430	ref|NC_008396.1|:33585592-33586060	-	O1(100)	F67GPRD03GLXOP	6e-39	85.29	-
Bradi1g04440	ref|NC_008396.1|:33592780-33596378	Sb01g004150.1	O1S1(111)	F4SKPLY01AXH29	2e-60	88.11	-
Bradi1g04470	-	Sb01g004120.1	S1(010)	F6B1LW302HXZV9	2e-12	82.98	-
Bradi1g04500	ref|NC_008396.1|:c33628073-33624883	Sb01g004100.1	O1S1(111)	F4SKPLY02HA8G0	0.0	93.71	-
Bradi1g04510	ref|NC_008396.1|:33631358-33631795	Sb01g004080.1	O1S1(110)	F6B1LW301A68Y4	1e-11	80.56	-
Bradi1g04520	ref|NC_008396.1|:c33635982-33632811	Sb01g004030.1	O1S1(111)	F6B1LW302GRI30	8e-56	94.04	-
Bradi1g04530	ref|NC_008396.1|:c33644011-33636949	Sb01g004020.1	O1S1(111)	F4SKPLY01BVFBC	1e-152	90.66	-
Bradi1g04540	ref|NC_008396.1|:33673429-33678205	Sb02g006370.1	O1S0(100)	F67GPRD03FPGLU	1e-61	92.09	-
Bradi1g04560	ref|NC_008396.1|:33681451-33685880	Sb01g004010.1	O1S1(111)	F6B1LW302HA0ZL	4e-44	91.85	-
Bradi1g04570	ref|NC_008397.1|:c26014694-26010562	Sb06g031660.1	O0S0(111)	F6B1LW301DYTI5	2e-56	84.06	-
Bradi1g04590	ref|NC_008396.1|:c33707535-33703767	Sb01g003940.1	O1S1(111)	F4SKPLY02FSVV2	4e-68	88.66	-
Bradi1g04610	ref|NC_008396.1|:33564096-33566936	Sb01g004190.1	O1S1(111)	F6B1LW301DZPX0	6e-94	84.21	-
Bradi1g04620	ref|NC_008396.1|:33558592-33559788	Sb01g004240.1	O1S1(111)	F67GPRD02C6TIU	8e-36	90.40	-
Bradi1g04630	ref|NC_008396.1|:33564096-33566936	Sb01g004190.1	O1S1(001)	F4SKPLY01COR83	4e-67	83.38	-
Bradi1g04640	ref|NC_008396.1|:33564096-33566936	Sb01g004190.1	O1S1(001)	F4SKPLY02JRCJY	7e-65	84.06	-
Bradi1g04660	ref|NC_008396.1|:33555682-33557299	Sb01g004260.1	O1S1(110)	F4SKPLY01DICU9	6e-47	89.63	-
Bradi1g04670	ref|NC_008396.1|:33552382-33554156	Sb01g004270.1	O1S1(111)	F4SKPLY01A82NX	1e-100	86.80	BF291915	5AL17-0.78-1.00*
Bradi1g04690	ref|NC_008396.1|:33539498-33539695	Sb01g004320.1	O1S1(111)	F4SKPLY02HANXE	2e-27	89.19	-
Bradi1g04710	ref|NC_008396.1|:c33525617-33524696	Sb01g004340.1	O1S1(111)	F6B1LW302I1RO5	3e-85	89.29	-
Bradi1g04720	ref|NC_008396.1|:33518309-33521293	Sb01g004360.1	O1S1(111)	F4SKPLY02HQPSP	2e-75	88.24	-
Bradi1g04730	-	Sb01g004380.1	S1(000)	F4SKPLY01B8MLQ	5e-21	96.67	-
Bradi1g04740	ref|NC_008396.1|:33505242-33506919	Sb01g004390.1	O1S1(111)	F6B1LW302H2B2K	3e-55	92.36	-
Bradi1g04750	ref|NC_008396.1|:33503632-33503996	Sb02g006080.1	O1S0(100)	F6B1LW301DN9PM	5e-13	95.65	-
Bradi1g04760	ref|NC_008396.1|:33498939-33499814	Sb01g004400.1	O1S1(111)	F6B1LW301CLR4V	1e-60	87.83	-
Bradi1g04780	ref|NC_008396.1|:33483770-33484839	-	O1(100)	F6B1LW302HASYC	6e-16	87.50	-
Bradi1g04790	ref|NC_008396.1|:33479776-33482273	Sb01g004420.1	O1S1(111)	F4SKPLY02FORNW	2e-80	88.77	-
Bradi1g04810	ref|NC_008396.1|:33435936-33440341	Sb01g004440.1	O1S1(110)	F6B1LW301C1HAB	5e-64	91.71	-
Bradi1g04830	ref|NC_008396.1|:c33422492-33418918	Sb01g004510.1	O1S1(111)	F67GPRD01AWVL5	8e-70	90.13	-
Bradi1g04840	ref|NC_008396.1|:c33416592-33414271	Sb01g004520.1	O1S1(111)	F4SKPLY02IUP5W	5e-36	90.00	-
Bradi1g04850	ref|NC_008396.1|:33408671-33412578	Sb01g004530.2	O1S1(111)	F6B1LW302F608Z	5e-84	95.36	BF293395	C-5AL10-0.57*
Bradi1g04860	ref|NC_008396.1|:c33403123-33399422	Sb01g004540.1	O1S1(111)	F50X7IK04I6ANC	3e-78	90.99	-
Bradi1g04870	ref|NC_008396.1|:33392181-33398531	Sb01g004550.1	O1S1(011)	F67GPRD03F6K9L	5e-57	90.27	-
Bradi1g04880	ref|NC_008396.1|:c33387429-33385641	Sb01g004560.1	O1S1(110)	F6B1LW302JNTHZ	6e-45	82.24	-
Bradi1g04890	ref|NC_008395.1|:c34294896-34294000	Sb01g004560.1	O0S1(100)	F6B1LW302JNTHZ	2e-47	83.39	-
Bradi1g04910	ref|NC_008396.1|:33373060-33373761	Sb01g004590.1	O1S1(111)	F50X7IK04H5ZK1	2e-40	83.02	-
Bradi1g04920	ref|NC_008396.1|:33366265-33369650	Sb01g004600.1	O1S1(110)	F67GPRD02C4RNZ	1e-128	89.26	-
Bradi1g04940	ref|NC_008396.1|:33340219-33342747	Sb01g004620.1	O1S1(111)	F67GPRD01B9SY4	6e-37	91.06	-
Bradi1g04950	ref|NC_008397.1|:30634141-30636080	Sb06g027740.1	O0S0(011)	F67GPRD03FKRFC	4e-69	93.37	-
Bradi1g04960	ref|NC_008396.1|:c33337435-33333634	Sb01g004630.1	O1S1(111)	F67GPRD03FP3MR	1e-80	88.81	BF291755	5AL17-0.78-0.87
Bradi1g05000	ref|NC_008396.1|:c33311097-33309359	Sb01g004670.1	O1S1(111)	F4SKPLY02HWRTP	4e-63	90.45	-
Bradi1g05030	ref|NC_008396.1|:33293915-33296670	Sb01g004700.1	O1S1(111)	F4SKPLY02G2TJS	1e-43	90.85	-
Bradi1g05040	ref|NC_008396.1|:c33291445-33287761	Sb01g004710.1	O1S1(111)	F6B1LW301BAQY2	1e-66	89.67	-
Bradi1g05050	ref|NC_008394.1|:c31869896-31864564	Sb03g006220.2	O0S0(111)	F4SKPLY02H7F43	3e-31	84.74	-
Bradi1g05070	ref|NC_008396.1|:c33266635-33261210	Sb01g004750.1	O1S1(111)	F6B1LW301EIALW	3e-75	86.31	-
Bradi1g05110	ref|NC_008396.1|:33224333-33231262	Sb01g004800.1	O1S1(111)	F67GPRD03GGCUU	2e-86	88.63	-
Bradi1g05120	ref|NC_008396.1|:33211705-33219231	Sb01g004840.1	O1S1(111)	F67GPRD03GVM6B	7e-95	93.06	-
Bradi1g05130	ref|NC_008396.1|:c33188782-33181166	Sb01g037760.1	O1S1(111)	F67GPRD03G67G4	1e-84	83.84	-
Bradi1g05140	ref|NC_008396.1|:c33180067-33178239	Sb01g004860.1	O1S1(001)	F6B1LW302JTPTX	2e-16	83.21	-
Bradi1g05150	ref|NC_008396.1|:c33180067-33178239	Sb01g004860.1	O1S1(111)	F6B1LW302JTPTX	3e-38	91.74	-
Bradi1g05170	ref|NC_008396.1|:33150599-33156456	Sb01g004930.1	O1S1(111)	F4SKPLY02IQXKI	1e-102	91.32	-
Bradi1g05180	ref|NC_008396.1|:33146694-33148601	Sb01g004940.1	O1S1(001)	F4SKPLY02JH8E8	1e-117	88.44	-
Bradi1g05190	ref|NC_008396.1|:33133081-33134783	Sb01g004950.1	O1S1(110)	F6B1LW302I4RS4	1e-30	89.26	-
Bradi1g05240	ref|NC_008396.1|:33121062-33124738	Sb01g004960.1	O1S1(111)	F6B1LW302INLGX	4e-89	95.98	-
Bradi1g05250	ref|NC_008400.1|:4638952-4646309	Sb02g004890.1	O0S0(001)	F6B1LW301AJZCI	3e-26	92.94	-
Bradi1g05260	ref|NC_008396.1|:33112793-33113546	Sb01g004970.1	O1S1(111)	F6B1LW301C5N2F	8e-58	90.66	-
Bradi1g05320	ref|NC_008396.1|:33097257-33101182	Sb01g005000.1	O1S1(111)	F6B1LW302HGXWV	4e-18	81.87	-
Bradi1g05330	ref|NC_008396.1|:33091194-33092155	Sb01g005010.1	O1S1(111)	F4SKPLY02FZ0XT	1e-54	89.73	BF482979	C-5AL10-0.57*
Bradi1g05340	ref|NC_008396.1|:c33079799-33077621	Sb01g005020.1	O1S1(001)	F6B1LW301BQUAP	6e-64	87.50	-
Bradi1g05350	ref|NC_008396.1|:33073518-33075069	Sb01g005070.1	O1S1(111)	F6B1LW301DHR3B	1e-56	95.00	-
Bradi1g05370	ref|NC_008396.1|:c33069149-33068457	Sb01g005080.1	O1S1(111)	F67GPRD03GI1M4	4e-50	90.24	-
Bradi1g05390	ref|NC_008396.1|:33053959-33058447	Sb01g005090.1	O1S1(111)	F6B1LW302F30R8	1e-57	89.69	-
Bradi1g05410	ref|NC_008396.1|:c33033845-33033073	Sb01g005110.1	O1S1(111)	F4SKPLY02I5X4J	7e-27	90.20	-
Bradi1g05420	ref|NC_008396.1|:33027012-33030728	Sb01g005120.1	O1S1(111)	F6B1LW301AKZES	9e-30	90.09	-
Bradi1g05430	ref|NC_008396.1|:33019798-33023347	Sb01g005130.1	O1S1(111)	F4SKPLY02HMR58	8e-77	91.44	-
Bradi1g05450	ref|NC_008396.1|:c33014982-33009381	Sb01g005150.1	O1S1(110)	F6B1LW301DF0VP	2e-71	85.85	-
Bradi1g05460	ref|NC_008396.1|:c33014982-33009381	Sb01g005150.1	O1S1(000)	F6B1LW301DF0VP	6e-22	83.53	-
Bradi1g05480	ref|NC_008396.1|:c32978195-32974276	Sb01g005170.1	O1S1(111)	F67GPRD02D02NR	6e-54	95.45	BE637338	5AL17-0.78-0.87
Bradi1g05490	ref|NC_008396.1|:32967935-32973099	Sb01g005180.1	O1S1(111)	F4SKPLY01C53FF	6e-58	90.05	-
Bradi1g05500	ref|NC_008396.1|:32956686-32958117	Sb01g005190.1	O1S1(111)	F4SKPLY02HMNCR	7e-47	86.57	-
Bradi1g05540	ref|NC_008396.1|:32897378-32904406	Sb01g005240.1	O1S1(111)	F4SKPLY01C6PCL	2e-43	90.67	-
Bradi1g05550	ref|NC_008396.1|:32893050-32895322	Sb01g005250.1	O1S1(111)	F6B1LW302JGI5P	1e-130	88.63	-
Bradi1g05560	ref|NC_008396.1|:c32891777-32889813	Sb01g005260.1	O1S1(111)	F6B1LW302GJDCP	4e-57	87.96	-
Bradi1g05570	ref|NC_008396.1|:c32887924-32886148	Sb01g005270.1	O1S1(111)	F50X7IK03GQFW4	1e-50	92.00	-
Bradi1g05580	ref|NC_008396.1|:32882831-32885510	Sb01g005280.1	O1S1(111)	F6B1LW301BJ2W7	1e-44	92.97	-
Bradi1g05590	ref|NC_008396.1|:32878040-32881720	Sb01g005290.1	O1S1(111)	F67GPRD03HFFM8	1e-155	89.75	-
Bradi1g05600	ref|NC_008396.1|:c32872029-32870581	Sb01g005300.1	O1S1(111)	F6B1LW301DEWST	1e-112	86.88	-
Bradi1g05620	ref|NC_008396.1|:c32860820-32858865	Sb01g005320.1	O1S1(110)	F67GPRD03F7NJV	9e-23	95.52	-
Bradi1g05630	ref|NC_008396.1|:c32857256-32852447	Sb01g005330.1	O1S1(111)	F67GPRD01AVA3T	2e-73	89.39	-
Bradi1g05650	ref|NC_008396.1|:32848085-32851141	Sb02g004090.1	O1S0(100)	F6B1LW301EYHXW	7e-45	84.36	CD454046	5AL17-0.78-0.87
Bradi1g05670	ref|NC_008396.1|:c32833902-32832572	Sb01g005360.1	O1S1(111)	F6B1LW301D8U30	5e-80	98.74	-
Bradi1g05680	ref|NC_008396.1|:c32827801-32824950	Sb01g005370.1	O1S1(111)	F4SKPLY02JKAMG	1e-48	84.71	-
Bradi1g05700	ref|NC_008396.1|:32821282-32821863	Sb01g005400.1	O1S1(001)	F50X7IK03F5SVV	4e-19	82.38	-
Bradi1g05710	-	Sb05g020390.1	S0(000)	F4SKPLY02JP5H4	3e-44	96.40	-
Bradi1g05720	ref|NC_008403.1|:10311589-10320313	Sb03g017630.1	O0S0(000)	F6B1LW302F49KO	0.0	89.73	-
Bradi1g05730	-	Sb03g017630.1	S0(000)	F67GPRD03G0EK1	2e-49	92.31	-
Bradi1g05740	ref|NC_008399.1|:c23190201-23188783	Sb03g017600.1	O0S0(111)	FY8J5WU04IY4VR	0.0	95.66	-
Bradi1g05750	ref|NC_008399.1|:23191124-23191471	-	O0(100)	F4SKPLY01BSX3F	7e-43	97.94	-
Bradi1g05760	-	Sb03g017570.1	S0(010)	F50X7IK03F8EYF	2e-61	99.19	-
Bradi1g05770	ref|NC_008394.1|:c38265192-38264860	-	O0(100)	F50X7IK03FL0KK	1e-103	92.03	-
Bradi1g05780	-	Sb03g017620.1	S0(010)	F6B1LW301DXDPU	1e-167	93.85	-
Bradi1g05790	-	Sb0506s002020.1	S0(000)	F6B1LW301DK7QO	1e-117	91.01	-
Bradi1g05800	-	Sb0506s002020.1	S0(010)	F6B1LW301DK7QO	1e-132	89.49	-
Bradi1g05810	ref|NC_008396.1|:c3038030-3035102	Sb01g005380.1	O1S1(010)	F6B1LW302FHTEV	9e-23	82.45	-
Bradi1g05820	ref|NC_008396.1|:32821282-32821863	Sb01g005400.1	O1S1(111)	F50X7IK03F5SVV	2e-60	86.57	-
Bradi1g05830	ref|NC_008396.1|:32814621-32815612	Sb01g005410.1	O1S1(111)	F6B1LW301CI8KR	1e-68	88.49	-
Bradi1g05840	ref|NC_008396.1|:c32813949-32812673	Sb01g005420.1	O1S1(111)	F6B1LW302JEOO9	4e-19	85.84	-
Bradi1g05850	ref|NC_008396.1|:c32810436-32809801	Sb01g005430.1	O1S1(111)	F6B1LW302HUA7B	2e-18	93.75	-
Bradi1g05870	ref|NC_008399.1|:c5896864-5895600	Sb10g007300.1	O0S0(000)	F6B1LW302JZQGP	2e-47	82.37	-
Bradi1g05880	ref|NC_008399.1|:c5896864-5895600	Sb10g007300.1	O0S0(000)	F6B1LW302JZQGP	2e-62	83.92	-
Bradi1g05890	ref|NC_008398.1|:c3820565-3818121	Sb09g007250.1	O0S0(001)	F67GPRD02DK7GP	1e-101	90.94	-
Bradi1g05910	ref|NC_008396.1|:32806655-32809182	Sb01g005440.1	O1S1(111)	F6B1LW302F939G	2e-11	79.90	-
Bradi1g05920	ref|NC_008396.1|:32797541-32800982	Sb01g005450.1	O1S1(111)	F4SKPLY02HQEY7	2e-70	90.45	-
Bradi1g05930	ref|NC_008396.1|:32787021-32793125	Sb01g005460.1	O1S1(001)	F4SKPLY01B7OE5	1e-62	89.57	-
Bradi1g05950	ref|NC_008396.1|:32787021-32793125	Sb01g005460.1	O1S1(111)	F67GPRD03FW4LQ	7e-64	85.53	-
Bradi1g05960	ref|NC_008396.1|:c3038030-3035102	Sb01g005380.1	O1S1(000)	F4SKPLY02IYNRB	1e-49	81.84	-
Bradi1g05970	ref|NC_008400.1|:c3762262-3759254	Sb01g005500.1	O0S1(110)	F67GPRD03GYU6X	3e-84	93.49	BF474090	5AL10-0.57-0.78
Bradi1g05980	ref|NC_008398.1|:c22592031-22591720	Sb03g004890.1	O0S0(111)	F6B1LW301ETH4V	2e-72	98.00	-
Bradi1g05990	-	Sb01g005630.1	S1(010)	F4SKPLY02J2SWC	2e-48	86.67	-
Bradi1g06000	ref|NC_008398.1|:c22592031-22591720	Sb03g004890.1	O0S0(001)	F6B1LW301ETH4V	4e-70	97.33	-
Bradi1g06010	-	Sb02g034540.1	S0(010)	F6B1LW302JKDXT	3e-20	83.23	-
Bradi1g06040	ref|NC_008396.1|:c32761836-32761354	Sb02g003915.1	O1S0(100)	F6B1LW302GSN1W	5e-40	90.91	BG313693	5AL17-0.78-0.87
Bradi1g06060	ref|NC_008396.1|:c32754267-32751431	Sb01g005600.1	O1S1(111)	F67GPRD03G8RIQ	4e-73	94.89	-
Bradi1g06070	ref|NC_008396.1|:32744609-32750789	Sb01g005590.1	O1S1(111)	F67GPRD03GJCJL	2e-87	89.86	BE405706	5AL17-0.78-0.87
Bradi1g06080	ref|NC_008396.1|:32738132-32743196	Sb01g005580.1	O1S1(111)	F6B1LW302H34NH	0.0	94.04	-
Bradi1g06090	ref|NC_008396.1|:c32721896-32717142	Sb01g005570.1	O1S1(111)	F6B1LW302HBFMY	3e-41	92.62	-
Bradi1g06100	ref|NC_008396.1|:32712961-32716520	Sb01g005560.1	O1S1(111)	F6B1LW301D37HL	9e-73	89.75	-
Bradi1g06110	ref|NC_008396.1|:c32703255-32696425	Sb01g005550.1	O1S1(111)	F6B1LW302HOP5O	3e-39	92.44	BE443893	5AL17-0.78-0.87
Bradi1g06140	-	Sb02g034540.1	S0(000)	F6B1LW302JKDXT	1e-22	83.85	-
Bradi1g06150	ref|NC_008396.1|:c32774608-32773895	Sb01g005640.1	O1S1(010)	F6B1LW302HIE0A	2e-39	86.34	-
Bradi1g06160	ref|NC_008396.1|:c32663792-32656068	Sb01g005680.1	O1S1(000)	F4SKPLY01CRN5N	2e-78	83.33	-
Bradi1g06170	ref|NC_008396.1|:c32663792-32656068	Sb01g005650.1	O1S1(000)	F6B1LW301ENF0R	5e-40	89.19	-
Bradi1g06180	ref|NC_008396.1|:c32663792-32656068	Sb01g005670.1	O1S1(100)	F4SKPLY01CRN5N	1e-102	85.42	-
Bradi1g06190	ref|NC_008396.1|:c32774608-32773895	Sb01g005640.1	O1S1(100)	F6B1LW302HIE0A	9e-54	89.62	-
Bradi1g06200	ref|NC_008403.1|:2337863-2346823	Sb01g005680.1	O0S1(110)	F4SKPLY01CRN5N	1e-104	85.53	-
Bradi1g06210	ref|NC_008396.1|:c32774608-32773895	Sb01g005640.1	O1S1(000)	F6B1LW302HIE0A	5e-46	90.67	-
Bradi1g06220	ref|NC_008397.1|:c24986199-24983491	Sb06g021660.1	O0S0(111)	F4SKPLY02H5G5T	1e-100	87.64	-
Bradi1g06230	ref|NC_008396.1|:32646242-32653071	Sb01g005710.1	O1S1(111)	F4SKPLY02H6UYX	1e-83	91.88	-
Bradi1g06240	ref|NC_008394.1|:c37858010-37855894	Sb01g005720.1	O0S1(110)	F6B1LW301DDPOY	3e-53	83.63	-
Bradi1g06250	ref|NC_008396.1|:c32589422-32587479	Sb01g005730.1	O1S1(111)	FY8J5WU04JJH15	6e-69	86.38	-
Bradi1g06280	ref|NC_008397.1|:20794240-20796545	Sb06g016370.1	O0S0(000)	F4SKPLY01EPC79	2e-61	87.25	-
Bradi1g06290	ref|NC_008400.1|:3290546-3293855	Sb01g005770.1	O0S1(110)	F4SKPLY02FQYQ2	1e-129	89.88	-
Bradi1g06310	ref|NC_008396.1|:32531361-32537192	Sb01g005790.1	O1S1(111)	F67GPRD01AP4UD	3e-67	83.50	-
Bradi1g06320	ref|NC_008396.1|:32526411-32528706	Sb01g005800.1	O1S1(111)	F50X7IK04JAVXC	1e-25	84.38	-
Bradi1g06330	ref|NC_008396.1|:32522898-32523524	Sb01g005810.1	O1S1(111)	F6B1LW302GXWB0	3e-91	88.33	-
Bradi1g06340	ref|NC_008396.1|:32495088-32497704	Sb01g005860.1	O1S1(111)	F67GPRD01CH054	6e-69	96.73	BE404437	5AL12-0.35-0.57
Bradi1g06350	ref|NC_008396.1|:c32490594-32487592	Sb01g005870.1	O1S1(111)	F6B1LW302JSFBV	2e-72	90.13	-
Bradi1g06360	ref|NC_008396.1|:c32485301-32484855	Sb01g005890.1	O1S1(111)	F67GPRD01CGF3C	4e-26	92.94	CD490668	5AL10-0.57-0.78
Bradi1g06390	ref|NC_008396.1|:32464272-32465413	Sb01g005920.1	O1S1(111)	F6B1LW302IKDEN	1e-138	92.86	-
Bradi1g06400	ref|NC_008396.1|:c32450247-32449030	Sb01g005930.1	O1S1(111)	F6B1LW302JA9Q0	6e-54	84.28	-
Bradi1g06410	ref|NC_008396.1|:c32447156-32442920	Sb01g005940.1	O1S1(111)	F4SKPLY01BGF80	8e-50	93.43	-
Bradi1g06420	ref|NC_008396.1|:c32433477-32432590	Sb01g005950.1	O1S1(111)	F6B1LW302JUKOI	1e-20	87.50	-
Bradi1g06430	ref|NC_008396.1|:32416097-32418677	Sb01g005960.1	O1S1(111)	FY8J5WU04JS5O4	3e-74	95.88	-
Bradi1g06440	ref|NC_008396.1|:32411341-32414131	Sb01g005970.1	O1S1(111)	F6B1LW302HJGBA	3e-58	87.55	BE498572	5AL10-0.57-1.00*
Bradi1g06450	ref|NC_008396.1|:c32406742-32406047	Sb02g038130.1	O1S0(110)	F67GPRD02DVPB8	2e-31	90.91	-
Bradi1g06470	ref|NC_008396.1|:32385917-32388223	Sb01g006030.1	O1S1(111)	F6B1LW302IQSMY	1e-36	90.55	-
Bradi1g06480	ref|NC_008400.1|:c2672571-2667031	Sb01g006050.1	O0S1(010)	F6B1LW302IRX11	1e-148	89.12	-
Bradi1g06510	ref|NC_008396.1|:c32371015-32368846	Sb01g006060.1	O1S1(111)	F50X7IK03HDSKN	7e-51	92.47	-
Bradi1g06520	ref|NC_008400.1|:2646279-2648258	Sb02g006810.1	O0S0(001)	F6B1LW301D6ER8	1e-106	90.65	BQ169999	5AL10-0.57-0.78
Bradi1g06530	ref|NC_008396.1|:c32362605-32356951	Sb06g028320.1	O1S0(100)	F50X7IK03F9BEZ	4e-39	89.03	-
Bradi1g06540	ref|NC_008396.1|:c32355810-32353308	Sb01g006100.1	O1S1(111)	F6B1LW301CHW2J	1e-119	95.79	-
Bradi1g06570	ref|NC_008396.1|:c32351367-32349463	Sb01g006110.1	O1S1(110)	F50X7IK04JETFQ	1e-144	89.13	-
Bradi1g06580	ref|NC_008396.1|:32341756-32346411	Sb03g038260.1	O1S0(111)	F67GPRD01AY23Z	6e-44	89.68	-
Bradi1g06590	ref|NC_008396.1|:c32343331-32337928	Sb01g006130.1	O1S1(111)	F67GPRD02DHSXI	5e-24	93.51	-
Bradi1g06610	ref|NC_008396.1|:c32334854-32327551	Sb01g006140.1	O1S1(111)	F50X7IK04JSQQ2	2e-75	85.79	-
Bradi1g06620	ref|NC_008396.1|:32318928-32322054	Sb01g006160.1	O1S1(111)	F6B1LW302GSBLU	2e-40	88.14	-
Bradi1g06630	ref|NC_008396.1|:c32302181-32300412	Sb01g006180.1	O1S1(111)	F4SKPLY01BCUAG	7e-39	92.98	-
Bradi1g06640	ref|NC_008396.1|:32233832-32235495	Sb01g020520.1	O1S1(111)	F67GPRD02EHEF3	2e-93	92.40	-
Bradi1g06650	ref|NC_008396.1|:c32229574-32228642	-	O1(100)	F67GPRD03GOF3U	1e-162	90.83	-
Bradi1g06670	ref|NC_008396.1|:32219878-32221625	Sb01g006190.1	O1S1(111)	F6B1LW301D4HOS	2e-75	91.07	-
Bradi1g06680	ref|NC_008396.1|:32214702-32215154	-	O1(000)	F4SKPLY01ASAUA	6e-21	87.50	-
Bradi1g06690	ref|NC_008396.1|:32214702-32215154	Sb01g006200.1	O1S1(110)	F6B1LW302HZ8I3	1e-35	85.80	-
Bradi1g06700	ref|NC_008396.1|:c32190037-32188778	Sb01g006220.1	O1S1(111)	F67GPRD03FYNG4	1e-66	94.08	BQ169987	5AL
Bradi1g06720	ref|NC_008394.1|:42204301-42206030	Sb05g005480.1	O0S0(001)	F4SKPLY01DE6A3	2e-36	85.56	-
Bradi1g06730	ref|NC_008394.1|:42204301-42206030	Sb05g005480.1	O0S0(001)	F4SKPLY01DE6A3	4e-40	83.67	-
Bradi1g06740	ref|NC_008394.1|:42204301-42206030	Sb05g005480.1	O0S0(001)	F4SKPLY01DE6A3	4e-46	85.97	-
Bradi1g06750	ref|NC_008396.1|:c32183755-32181908	Sb01g006240.1	O1S1(111)	FY8J5WU04JQRRZ	2e-15	85.86	-
Bradi1g06770	ref|NC_008396.1|:c32173651-32171712	Sb01g006280.1	O1S1(111)	F6B1LW301DDV5E	3e-92	91.54	-
Bradi1g06780	ref|NC_008396.1|:c32170301-32167291	Sb01g006290.1	O1S1(111)	F6B1LW301A0AXR	4e-51	93.53	-
Bradi1g06790	ref|NC_008396.1|:32163393-32164756	Sb01g006300.1	O1S1(111)	F50X7IK03G2PAA	1e-59	89.55	-
Bradi1g06800	ref|NC_008396.1|:32158462-32160998	Sb01g006310.1	O1S1(111)	F50X7IK04IGYPZ	1e-163	90.29	-
Bradi1g06810	ref|NC_008396.1|:32153271-32157381	Sb01g006320.1	O1S1(111)	FY8J5WU04H54HJ	3e-87	92.50	-
Bradi1g06820	ref|NC_008396.1|:c32150213-32147609	Sb01g006330.1	O1S1(111)	F6B1LW302GPVC4	1e-95	92.22	-
Bradi1g06840	ref|NC_008396.1|:32093701-32094891	Sb01g006360.1	O1S1(111)	F67GPRD03GHXJF	2e-70	89.43	-
Bradi1g06860	ref|NC_008396.1|:4093196-4095148	Sb10g023360.2	O1S0(000)	F4SKPLY02JR2C6	3e-52	85.13	BG606780	5AL10-0.57-0.78
Bradi1g06870	ref|NC_008396.1|:4082528-4084466	Sb10g023330.1	O1S0(100)	F4SKPLY02J7FZ5	2e-84	96.26	-
Bradi1g06890	ref|NC_008396.1|:c32060760-32059984	Sb01g006370.1	O1S1(111)	F6B1LW302GYDHD	6e-68	96.77	-
Bradi1g06900	ref|NC_008396.1|:32054467-32059314	-	O1(100)	F67GPRD03F79KT	8e-45	82.83	-
Bradi1g06920	ref|NC_008396.1|:32036421-32038211	Sb01g006383.1	O1S1(111)	F67GPRD02DMGLB	7e-31	90.27	-
Bradi1g06930	ref|NC_008396.1|:c32033279-32031370	Sb01g006390.1	O1S1(111)	F4SKPLY02HHMWV	2e-76	91.56	-
Bradi1g06950	ref|NC_008398.1|:c12547799-12541946	Sb01g030350.1	O0S1(111)	F6B1LW301AZYHG	1e-158	92.38	-
Bradi1g06970	ref|NC_008396.1|:32021044-32022829	Sb01g006410.1	O1S1(111)	F67GPRD02EWIL9	3e-61	85.99	-
Bradi1g06980	ref|NC_008396.1|:31995721-31997267	Sb01g006420.1	O1S1(111)	F6B1LW302GBQVV	8e-41	90.07	-
Bradi1g07010	ref|NC_008396.1|:c31971656-31969609	Sb01g006470.1	O1S1(111)	F67GPRD03GVVQP	1e-71	83.62	-
Bradi1g07050	ref|NC_008398.1|:c243216-236849	Sb09g000490.1	O0S0(001)	F67GPRD03GSH0D	8e-16	86.81	-
Bradi1g07070	ref|NC_008396.1|:31947413-31950132	Sb01g006540.1	O1S1(111)	F4SKPLY01ERQXA	4e-82	91.21	BF485285	5AL10-0.57-0.78
Bradi1g07080	ref|NC_008396.1|:31940606-31943689	Sb01g006550.1	O1S1(111)	F6B1LW302FYSRP	3e-47	99.00	-
Bradi1g07090	ref|NC_008396.1|:c31939955-31937541	Sb01g006560.1	O1S1(111)	F67GPRD03GBA4F	5e-90	87.11	-
Bradi1g07100	ref|NC_008396.1|:31933843-31937005	Sb01g006590.1	O1S1(111)	F6B1LW301EW6Q4	7e-70	90.70	-
Bradi1g07110	ref|NC_008396.1|:31928838-31932802	Sb01g006600.1	O1S1(111)	FY8J5WU04I0XLJ	8e-79	89.31	-
Bradi1g07120	ref|NC_008396.1|:c31926101-31918176	Sb01g006610.1	O1S1(111)	F4SKPLY02H0TPE	1e-119	87.76	-
Bradi1g07140	ref|NC_008396.1|:c31890247-31883732	Sb01g006630.1	O1S1(111)	F4SKPLY01BXBOA	3e-84	93.15	-
Bradi1g07150	ref|NC_008396.1|:c31882116-31879286	Sb01g006640.2	O1S1(111)	F67GPRD01AU6RP	1e-41	93.91	-
Bradi1g07160	ref|NC_008404.1|:7879859-7882304	Sb01g009570.1	O0S1(000)	F4SKPLY01EVT33	0.0	94.58	CD454129	5AL10-0.57-0.78
Bradi1g07170	ref|NC_008396.1|:c31876036-31872840	Sb01g006680.1	O1S1(111)	F4SKPLY02HKUFR	3e-95	93.99	-
Bradi1g07190	ref|NC_008396.1|:31850858-31857085	Sb01g006700.1	O1S1(111)	F4SKPLY01CLL03	1e-104	87.50	-
Bradi1g07200	ref|NC_008396.1|:c31833897-31830797	Sb01g006710.1	O1S1(111)	F67GPRD03FVIE2	1e-109	86.09	-
Bradi1g07210	ref|NC_008404.1|:24118047-24119338	Sb01g006720.1	O0S1(010)	F6B1LW301C1QQA	1e-25	90.62	-
Bradi1g07220	ref|NC_008396.1|:c31816357-31815023	Sb01g006730.1	O1S1(111)	F4SKPLY01EEYU9	3e-25	85.71	-
Bradi1g07230	ref|NC_008396.1|:31804301-31805851	Sb01g006750.1	O1S1(111)	F67GPRD03HI8EJ	2e-25	90.53	BE494680	5AL10-0.57-0.78
Bradi1g07250	ref|NC_008396.1|:31751471-31756598	Sb01g006790.1	O1S1(111)	F6B1LW302F8Y4X	7e-61	88.84	-
Bradi1g07260	ref|NC_008396.1|:c31741041-31739783	Sb01g006800.1	O1S1(111)	F50X7IK04IKWIT	1e-94	87.46	-
Bradi1g07280	ref|NC_008396.1|:c31720865-31717691	Sb01g006820.1	O1S1(111)	FY8J5WU04JU9Y3	1e-46	88.89	-
Bradi1g07320	ref|NC_008396.1|:31661707-31664980	Sb01g006860.1	O1S1(111)	F6B1LW301DAC75	4e-45	87.30	-
Bradi1g07340	ref|NC_008396.1|:c31649899-31647506	Sb01g006880.1	O1S1(111)	F50X7IK04JQ872	4e-77	91.19	-
Bradi1g07350	ref|NC_008396.1|:c31645955-31645398	Sb01g006890.1	O1S1(111)	F6B1LW301AOAHO	7e-58	94.52	-
Bradi1g07360	ref|NC_008396.1|:31641760-31644114	Sb01g006900.1	O1S1(111)	F4SKPLY01EOWVS	1e-125	87.53	BG274700	5AL10-0.57-0.87*
Bradi1g07370	ref|NC_008396.1|:c31633769-31632238	Sb01g006910.1	O1S1(111)	F4SKPLY02FI4O5	7e-80	89.35	-
Bradi1g07380	ref|NC_008394.1|:31355887-31359985	Sb01g006920.1	O0S1(010)	F4SKPLY01EVDZZ	1e-86	95.07	-
Bradi1g07390	ref|NC_008396.1|:c31620354-31612293	Sb01g006930.1	O1S1(111)	F50X7IK03GSD94	3e-69	90.95	-
Bradi1g07420	ref|NC_008396.1|:31610866-31611288	Sb01g006940.1	O1S1(111)	F6B1LW302JHBT2	8e-36	81.57	-
Bradi1g07430	ref|NC_008396.1|:31589665-31590546	Sb01g006950.1	O1S1(111)	F67GPRD01AVQV3	3e-47	88.33	-
Bradi1g07440	ref|NC_008396.1|:31577363-31579500	Sb01g006960.1	O1S1(111)	F6B1LW301CWKW0	1e-33	87.25	-
Bradi1g07450	ref|NC_008396.1|:c31575702-31574812	Sb01g006970.1	O1S1(111)	F6B1LW302HUDCT	8e-65	96.00	-
Bradi1g07460	ref|NC_008396.1|:31572007-31574493	Sb01g006980.1	O1S1(111)	F6B1LW301AP1K4	1e-107	91.58	-
Bradi1g07470	ref|NC_008396.1|:c31567903-31565645	Sb01g006990.1	O1S1(111)	F4SKPLY01CNA4Q	1e-106	92.23	-
Bradi1g07480	ref|NC_008396.1|:c31553363-31551825	Sb01g007000.1	O1S1(111)	F4SKPLY02HDHPC	1e-89	89.73	-
Bradi1g07490	ref|NC_008396.1|:31545876-31548068	Sb01g007010.1	O1S1(111)	F67GPRD01BZRYL	3e-61	87.92	-
Bradi1g07510	ref|NC_008396.1|:31536286-31541750	Sb01g007030.1	O1S1(111)	FY8J5WU04IL2FS	3e-36	94.12	-
Bradi1g07530	ref|NC_008396.1|:31511920-31512276	Sb01g007050.1	O1S1(111)	F67GPRD03GWTMA	1e-115	93.62	-
Bradi1g07540	ref|NC_008396.1|:31505126-31507933	Sb01g007060.1	O1S1(111)	F4SKPLY02G9ZGS	1e-146	89.54	-
Bradi1g07550	-	Sb01g007070.1	S1(010)	F67GPRD02C4CR5	5e-65	84.66	-
Bradi1g07570	ref|NC_008396.1|:c31471306-31469216	Sb01g007080.1	O1S1(111)	F4SKPLY01DRBZE	2e-32	83.04	-
Bradi1g07580	ref|NC_008396.1|:31467536-31468201	Sb01g007090.1	O1S1(111)	F6B1LW302JAMAM	3e-76	85.01	BE426033	5AL10-0.57-0.78
Bradi1g07590	ref|NC_008396.1|:31461372-31464005	Sb01g007100.1	O1S1(111)	F50X7IK03G56PY	3e-95	93.06	-
Bradi1g07620	ref|NC_008396.1|:31439486-31444452	Sb01g007120.1	O1S1(111)	F4SKPLY02IA2T5	9e-93	89.97	-
Bradi1g07630	ref|NC_008396.1|:31430642-31432146	Sb01g007130.1	O1S1(111)	F6B1LW302I5RVW	1e-33	88.03	-
Bradi1g07640	-	Sb01g007140.1	S1(010)	F6B1LW301E0SYP	2e-56	91.28	-
Bradi1g07650	ref|NC_008396.1|:c31405902-31399425	Sb01g007150.1	O1S1(111)	FY8J5WU04H9L00	1e-113	87.59	-
Bradi1g07680	ref|NC_008396.1|:31384440-31385992	Sb01g007180.1	O1S1(111)	F6B1LW301EDQND	2e-20	82.49	-
Bradi1g07710	ref|NC_008394.1|:c19910268-19907517	Sb03g023230.1	O0S0(111)	F67GPRD01AUQ8E	9e-25	83.24	-
Bradi1g07750	ref|NC_008396.1|:31352703-31356833	Sb01g007190.1	O1S1(111)	F6B1LW301DTSLS	5e-73	95.35	-
Bradi1g07770	ref|NC_008396.1|:31324573-31324932	Sb01g007220.1	O1S1(111)	F6B1LW302JIWKO	1e-67	91.75	-
Bradi1g07780	ref|NC_008396.1|:31317515-31319814	Sb01g007230.1	O1S1(111)	F6B1LW302JYFMP	1e-128	89.97	-
Bradi1g07790	ref|NC_008396.1|:31313324-31314599	Sb01g007240.1	O1S1(111)	F4SKPLY02IPSHV	7e-47	89.29	-
Bradi1g07800	ref|NC_008396.1|:c31304936-31304153	Sb01g007260.1	O1S1(111)	F4SKPLY02GKGH5	6e-18	85.47	-
Bradi1g07810	ref|NC_008396.1|:c31299051-31295595	Sb01g007270.1	O1S1(110)	F6B1LW301BUDWE	2e-69	91.92	-
Bradi1g07820	ref|NC_008396.1|:31290431-31293991	Sb01g007280.1	O1S1(111)	F6B1LW301EU0WT	1e-53	91.82	-
Bradi1g07830	ref|NC_008396.1|:31282563-31285252	Sb01g007290.1	O1S1(111)	F6B1LW301D7HKR	1e-83	87.27	-
Bradi1g07850	ref|NC_008396.1|:31266940-31268394	Sb01g013990.1	O1S1(111)	F4SKPLY01A20K6	0.0	94.24	-
Bradi1g07860	ref|NC_008396.1|:c31266631-31263294	Sb01g013993.1	O1S1(111)	F6B1LW302GF676	9e-65	85.86	-
Bradi1g07870	ref|NC_008396.1|:c31261250-31259107	Sb01g007340.1	O1S1(111)	F4SKPLY01EK8YI	2e-65	89.50	BF292161	5AL10-0.57-0.78
Bradi1g07880	ref|NC_008396.1|:c31258316-31256824	Sb01g007350.1	O1S1(111)	F6B1LW301D0QY7	2e-20	85.04	-
Bradi1g07890	ref|NC_008396.1|:c31252158-31251772	Sb01g007360.1	O1S1(001)	F50X7IK04H7JHE	2e-69	91.88	BQ162017
Bradi1g07900	ref|NC_008396.1|:c31252158-31251772	Sb01g007360.1	O1S1(111)	F50X7IK04H7JHE	2e-69	92.23	BQ162017
Bradi1g07920	ref|NC_008396.1|:c31245236-31242524	Sb01g007390.1	O1S1(111)	F6B1LW301D1SES	5e-69	92.97	-
Bradi1g07930	ref|NC_008396.1|:31230056-31232374	Sb01g007420.1	O1S1(101)	F67GPRD03FORJR	3e-50	83.48	-
Bradi1g07940	-	Sb01g007450.1	S1(010)	F67GPRD03HG91W	1e-150	89.61	-
Bradi1g07950	ref|NC_008396.1|:31197633-31199560	Sb01g007460.1	O1S1(111)	F4SKPLY02H2VPB	1e-108	90.79	-
Bradi1g07960	ref|NC_008396.1|:c31188489-31186076	Sb01g007470.1	O1S1(111)	F6B1LW302GL973	5e-49	88.02	-
Bradi1g07970	ref|NC_008396.1|:31178063-31185334	Sb01g007480.1	O1S1(010)	F67GPRD03GFH6N	2e-84	95.81	-
Bradi1g07980	ref|NC_008396.1|:31178063-31185334	Sb01g007490.1	O1S1(111)	F4SKPLY02IF811	7e-50	91.50	-
Bradi1g07990	ref|NC_008396.1|:31168936-31170079	Sb01g007510.1	O1S1(111)	F4SKPLY01CGF0R	5e-29	91.84	-
Bradi1g08000	ref|NC_008396.1|:31164818-31167800	Sb01g007520.1	O1S1(111)	F67GPRD01CBAIK	1e-122	88.56	-
Bradi1g08010	ref|NC_008394.1|:18148396-18153345	Sb10g001010.1	O0S0(001)	F6B1LW302HZN77	1e-134	89.07	-
Bradi1g08030	ref|NC_008396.1|:c31146934-31146302	Sb01g007530.1	O1S1(111)	F6B1LW301BXH7X	8e-42	88.24	-
Bradi1g08040	ref|NC_008396.1|:31142733-31143884	Sb01g007540.1	O1S1(111)	F6B1LW301DQMVT	5e-44	90.07	-
Bradi1g08060	ref|NC_008396.1|:31131731-31137172	Sb01g007550.1	O1S1(111)	F67GPRD01CFM6N	1e-145	90.59	-
Bradi1g08070	ref|NC_008396.1|:c31122599-31118997	Sb01g007560.1	O1S1(111)	F67GPRD03F4G0U	2e-80	87.46	-
Bradi1g08090	ref|NC_008396.1|:c31122599-31118997	Sb01g007560.1	O1S1(001)	FY8J5WU04I255O	4e-50	94.57	-
Bradi1g08120	ref|NC_008405.1|:14932996-14934438	Sb01g007580.2	O0S1(111)	F6B1LW301ET4O9	1e-103	92.09	-
Bradi1g08130	ref|NC_008398.1|:c18580310-18577460	Sb01g007760.1	O0S1(000)	F4SKPLY02F8O2I	1e-130	89.32	BE404341	C-5AL12-0.35
Bradi1g08140	ref|NC_008396.1|:31085819-31087334	Sb01g007610.1	O1S1(111)	F67GPRD03G1I3X	1e-49	88.32	BQ172317	5AL10-0.57-0.78
Bradi1g08150	ref|NC_008396.1|:c31080074-31078669	Sb01g007620.1	O1S1(111)	FY8J5WU04JOU1S	3e-28	85.91	BQ172317	5AL10-0.57-0.78
Bradi1g08160	ref|NC_008396.1|:31085819-31087334	Sb01g007630.1	O1S1(000)	F50X7IK04IIWGG	1e-75	89.18	-
Bradi1g08180	-	Sb01g007640.1	S1(000)	F67GPRD02EYMB0	3e-60	84.69	-
Bradi1g08190	ref|NC_008396.1|:c31083632-31081330	Sb01g007640.1	O1S1(111)	FY8J5WU04II5FW	1e-137	92.50	-
Bradi1g08200	ref|NC_008396.1|:31042619-31045534	Sb01g007650.1	O1S1(111)	F4SKPLY02IA09V	2e-49	94.53	-
Bradi1g08220	ref|NC_008396.1|:c31010194-31007580	Sb01g007660.1	O1S1(111)	F6B1LW302I54NC	2e-77	93.85	-
Bradi1g08230	ref|NC_008396.1|:c31005338-31003372	Sb01g007670.1	O1S1(111)	F67GPRD02D70F4	2e-30	92.71	-
Bradi1g08240	ref|NC_008396.1|:c30998856-30995707	Sb01g007680.1	O1S1(111)	F6B1LW301C9QJ1	2e-99	86.89	-
Bradi1g08260	ref|NC_008396.1|:30990002-30991648	Sb01g007690.1	O1S1(111)	F6B1LW301CNXAP	1e-119	94.87	-
Bradi1g08270	ref|NC_008396.1|:c30980842-30978448	Sb01g007700.1	O1S1(111)	F6B1LW302HLTH7	5e-58	90.71	-
Bradi1g08280	ref|NC_008396.1|:30936670-30941591	Sb01g007710.1	O1S1(111)	F6B1LW302JG4QI	1e-62	90.45	-
Bradi1g08310	ref|NC_008398.1|:c18580310-18577460	Sb01g007760.1	O0S1(110)	F4SKPLY02F8O2I	1e-130	89.32	BE404341	C-5AL12-0.35
Bradi1g08320	-	Sb01g007770.1	S1(010)	F67GPRD03FOO23	1e-27	98.51	BE604883	5AL10-0.57-0.78
Bradi1g08330	ref|NC_008396.1|:c30853694-30847591	Sb01g007780.1	O1S1(111)	F67GPRD02ES9DJ	5e-91	98.35	-
Bradi1g08340	ref|NC_008396.1|:c30840221-30831043	Sb01g007790.1	O1S1(111)	F67GPRD01BGMS3	6e-43	89.54	-
Bradi1g08350	ref|NC_008396.1|:30826921-30830224	Sb01g007800.1	O1S1(111)	F50X7IK04JTOU1	1e-46	82.25	-
Bradi1g08380	ref|NC_008396.1|:c30815166-30814037	Sb01g007830.1	O1S1(111)	F67GPRD02D4EBX	4e-64	88.19	-
Bradi1g08390	ref|NC_008396.1|:30808985-30812578	Sb01g007840.1	O1S1(111)	F67GPRD03F759C	3e-31	89.34	-
Bradi1g08400	ref|NC_008396.1|:30803983-30808451	Sb01g007850.1	O1S1(111)	F67GPRD01ARFK4	1e-179	92.08	-
Bradi1g08410	ref|NC_008396.1|:30789041-30790321	Sb01g007870.1	O1S1(111)	F4SKPLY02IRFOL	3e-57	93.96	-
Bradi1g08420	ref|NC_008396.1|:c30762521-30758981	Sb01g007880.1	O1S1(111)	F4SKPLY01A6FN9	1e-126	91.09	-
Bradi1g08430	-	Sb01g007890.1	S1(010)	FY8J5WU04JGAQH	0.0	91.68	-
Bradi1g08440	ref|NC_008396.1|:30748769-30749569	Sb01g007930.1	O1S1(111)	F50X7IK03GQD03	3e-40	96.00	BE425968	5AL10-0.57-0.78
Bradi1g08450	ref|NC_008400.1|:23344657-23346969	Sb01g012345.1	O0S1(010)	F4SKPLY02GLM6V	7e-38	80.80	-
Bradi1g08460	ref|NC_008396.1|:c30744924-30742396	Sb01g007940.1	O1S1(111)	F4SKPLY01E01QY	3e-52	93.62	-
Bradi1g08470	ref|NC_008396.1|:c30741691-30735010	Sb01g007950.1	O1S1(111)	F4SKPLY02IXRZO	3e-75	86.56	-
Bradi1g08480	ref|NC_008396.1|:c30728637-30726506	Sb01g007960.1	O1S1(111)	F6B1LW302JHWPS	2e-90	89.82	-
Bradi1g08500	ref|NC_008396.1|:30709825-30714581	Sb01g007970.1	O1S1(111)	F4SKPLY02F1NRG	7e-96	87.34	-
Bradi1g08510	ref|NC_008396.1|:c30705977-30703333	Sb01g007980.1	O1S1(111)	F6B1LW302HD9T4	1e-39	92.50	-
Bradi1g08520	ref|NC_008396.1|:c30701632-30701077	Sb01g007990.1	O1S1(111)	F50X7IK03GHIOZ	7e-40	91.41	-
Bradi1g08530	ref|NC_008396.1|:30699054-30700428	Sb01g008010.1	O1S1(111)	F4SKPLY02GT19Z	5e-77	89.60	-
Bradi1g08540	ref|NC_008396.1|:c30698389-30689514	Sb01g008020.1	O1S1(111)	F67GPRD02EWY3C	9e-91	92.86	-
Bradi1g08550	ref|NC_008396.1|:30684167-30686738	Sb01g008030.4	O1S1(111)	F67GPRD01CJFFD	1e-144	89.84	-
Bradi1g08560	ref|NC_008396.1|:30652967-30656036	Sb01g008040.2	O1S1(001)	F4SKPLY02IRNDA	7e-67	91.26	-
Bradi1g08570	ref|NC_008396.1|:30652967-30656036	Sb01g008040.2	O1S1(111)	F6B1LW302GN8ZG	3e-72	89.54	-
Bradi1g08580	ref|NC_008396.1|:30634664-30636918	Sb01g008050.1	O1S1(111)	F6B1LW302IYVTZ	1e-118	93.33	-
Bradi1g08590	ref|NC_008394.1|:37728539-37730900	Sb01g008060.1	O0S1(010)	F50X7IK03GPM3L	1e-114	87.65	-
Bradi1g08600	ref|NC_008396.1|:30624373-30627859	Sb01g008070.1	O1S1(111)	F4SKPLY01AWVVP	1e-114	91.69	-
Bradi1g08610	ref|NC_008396.1|:c30621378-30614901	Sb01g008080.1	O1S1(111)	F4SKPLY02IOYPN	1e-176	92.65	-
Bradi1g08630	ref|NC_008396.1|:30608058-30608782	Sb01g008120.1	O1S1(111)	F67GPRD02D7OI2	4e-50	88.73	-
Bradi1g08640	ref|NC_008396.1|:c30607664-30606808	Sb09g024730.1	O1S0(100)	F6B1LW302HNOBM	3e-85	92.67	-
Bradi1g08660	ref|NC_008396.1|:30602452-30604001	Sb01g008130.1	O1S1(111)	F6B1LW301DQAC7	1e-116	86.49	-
Bradi1g08670	ref|NC_008400.1|:23344657-23346969	Sb02g037440.1	O0S0(111)	F6B1LW301CL2QG	4e-47	81.27	-
Bradi1g08680	ref|NC_008396.1|:c30597162-30595580	Sb01g008140.2	O1S1(111)	F6B1LW302HDHC0	5e-76	94.59	-
Bradi1g08690	ref|NC_008396.1|:30590727-30594324	Sb01g008160.1	O1S1(101)	F6B1LW302IR118	4e-29	85.62	BF145263	5AL12-0.35-0.87*
Bradi1g08720	ref|NC_008396.1|:c30556316-30554938	Sb01g008190.1	O1S1(111)	F6B1LW301DFOH3	5e-35	88.57	-
Bradi1g08730	ref|NC_008396.1|:30547991-30554088	Sb01g008195.1	O1S1(111)	F67GPRD03GBXE6	1e-161	90.58	-
Bradi1g08750	ref|NC_008396.1|:c30540727-30539817	Sb01g008210.1	O1S1(111)	F6B1LW302IBPG8	6e-56	92.45	-
Bradi1g08760	ref|NC_008396.1|:30535547-30538769	Sb01g008220.1	O1S1(111)	F6B1LW301B3QLF	5e-74	95.03	BF293297	5AL10-0.57-0.78
Bradi1g08780	ref|NC_008396.1|:c30529842-30526126	Sb01g008230.1	O1S1(111)	F67GPRD01BQ96X	1e-71	86.58	-
Bradi1g08790	ref|NC_008396.1|:30522573-30524325	Sb01g008240.1	O1S1(111)	F67GPRD01BIWUY	2e-38	83.86	-
Bradi1g08800	ref|NC_008396.1|:30506986-30507396	Sb01g008250.1	O1S1(111)	F6B1LW301EMB0G	2e-11	93.75	-
Bradi1g08810	ref|NC_008396.1|:c30503531-30500518	Sb01g008280.1	O1S1(111)	F67GPRD02DW4YS	9e-87	86.74	-
Bradi1g08830	ref|NC_008396.1|:30488586-30491117	Sb01g008300.1	O1S1(111)	F67GPRD01BBWFP	1e-129	89.04	-
Bradi1g08850	ref|NC_008396.1|:c30487997-30479127	Sb01g008310.1	O1S1(111)	F67GPRD03GPBAN	1e-80	94.82	-
Bradi1g08860	ref|NC_008394.1|:c2822079-2819235	Sb02g025410.1	O0S0(010)	F67GPRD01B2DRR	1e-116	94.64	-
Bradi1g08870	ref|NC_008396.1|:30438140-30438926	Sb01g008350.1	O1S1(111)	F4SKPLY02G55NL	1e-97	93.01	-
Bradi1g08880	ref|NC_008396.1|:c30415010-30413154	Sb01g008360.1	O1S1(111)	F4SKPLY01DA6M4	1e-49	85.21	-
Bradi1g08890	ref|NC_008396.1|:c30405030-30404224	Sb01g008380.1	O1S1(111)	F67GPRD03GUKFM	5e-37	84.26	-
Bradi1g08900	ref|NC_008396.1|:c30398330-30395704	Sb01g008390.1	O1S1(111)	F4SKPLY02FP2MP	2e-73	93.62	-
Bradi1g08910	ref|NC_008396.1|:30393336-30394824	Sb01g008400.2	O1S1(111)	F6B1LW301EZION	3e-51	97.39	-
Bradi1g08930	ref|NC_008396.1|:c30362632-30360067	Sb01g008420.1	O1S1(111)	F67GPRD01A8RU5	8e-55	95.49	-
Bradi1g08940	ref|NC_008404.1|:c9074303-9057965	Sb07g005940.1	O0S0(111)	F6B1LW302HF5HW	3e-76	84.33	-
Bradi1g08980	ref|NC_008396.1|:c30352049-30348523	Sb01g008430.1	O1S1(111)	F6B1LW301BIBVL	1e-121	92.48	-
Bradi1g08990	ref|NC_008400.1|:c1652743-1650665	Sb07g003240.1	O0S0(010)	F50X7IK04JXTXI	1e-168	90.89	-
Bradi1g09000	ref|NC_008400.1|:c1728131-1718644	Sb07g003240.1	O0S0(001)	F6B1LW302JFFGP	1e-133	88.31	-
Bradi1g09030	ref|NC_008396.1|:c30334240-30331323	Sb01g008450.1	O1S1(111)	FY8J5WU04IOOQV	1e-79	88.81	CD454397	5AL10-0.57-0.78
Bradi1g09040	ref|NC_008396.1|:30316617-30318344	Sb01g008460.1	O1S1(111)	F50X7IK04JOLP3	5e-49	91.39	CD492057	5AL10-0.57-0.78
Bradi1g09060	ref|NC_008396.1|:30313176-30315234	Sb01g008460.1	O1S1(100)	F4SKPLY01CFYE0	5e-61	90.64	-
Bradi1g09090	ref|NC_008396.1|:c30282091-30279976	Sb01g008480.1	O1S1(111)	F67GPRD03HKF9W	2e-83	89.77	BE444720	5AS3-0.75-0.98
Bradi1g09120	ref|NC_008396.1|:c30255545-30252933	Sb01g008500.1	O1S1(111)	FY8J5WU04IOZ9X	3e-46	94.31	-
Bradi1g09130	ref|NC_008396.1|:30250507-30251600	Sb01g008510.1	O1S1(111)	F4SKPLY02G9JCU	1e-43	93.44	-
Bradi1g74540	ref|NC_008403.1|:c14891390-14888622	Sb01g021300.1	O0S1(001)	F50X7IK04ITVEZ	5e-36	87.28	-
Bradi1g74690	ref|NC_008404.1|:5440868-5442619	-	O0(000)	F6B1LW302JI8P2	1e-31	85.29	-
Bradi1g74740	ref|NC_008396.1|:2980693-2981624	Sb01g046690.1	O1S1(010)	F6B1LW302ID2EB	9e-15	85.29	-
Bradi1g74820	ref|NC_008403.1|:15269576-15273554	Sb01g046740.1	O0S1(010)	F67GPRD01CFALW	5e-48	86.24	-
Bradi1g74910	ref|NC_008396.1|:c2841827-2839213	Sb01g046830.1	O1S1(111)	F4SKPLY01BBDNV	1e-28	89.91	-
Bradi1g74920	ref|NC_008396.1|:c2838350-2834446	Sb01g046840.1	O1S1(111)	F67GPRD02EM3X2	4e-57	81.92	-
Bradi1g74930	ref|NC_008398.1|:27310074-27313140	Sb09g027810.1	O0S0(101)	F6B1LW301CC7E1	5e-44	88.14	-
Bradi1g75020	ref|NC_008396.1|:c2799109-2797523	Sb01g046890.1	O1S1(111)	F4SKPLY01AY89E	7e-48	90.12	-
Bradi1g75030	ref|NC_008396.1|:2785998-2787623	Sb01g046900.1	O1S1(111)	F4SKPLY01AY89E	6e-76	89.01	-
Bradi1g75150	ref|NC_008394.1|:17901185-17905876	Sb03g033190.1	O0S0(111)	F4SKPLY01A3B25	2e-53	94.24	-
Bradi1g75220	ref|NC_008403.1|:15721652-15724175	Sb01g047080.4	O0S1(010)	F6B1LW301EDAAU	1e-40	84.35	-
Bradi1g75400	ref|NC_008396.1|:2494661-2496100	Sb01g047210.1	O1S1(111)	F67GPRD02E16WF	4e-50	80.57	-
Bradi1g75510	ref|NC_008396.1|:2391831-2394910	Sb01g047350.1	O1S1(111)	F6B1LW302F24KO	2e-31	92.16	-
Bradi1g75560	ref|NC_008396.1|:c2365618-2363967	Sb01g047400.1	O1S1(111)	F50X7IK03FMTZA	1e-105	88.14	-
Bradi1g75570	ref|NC_008401.1|:c19753561-19749835	Sb01g047410.1	O0S1(110)	F67GPRD02EM3X2	8e-27	79.77	-
Bradi1g75580	ref|NC_008396.1|:c2359661-2357324	Sb01g047420.1	O1S1(111)	F6B1LW302F785V	1e-151	89.35	-
Bradi1g75590	ref|NC_008396.1|:2350232-2355886	Sb01g047430.1	O1S1(111)	F4SKPLY02JBLBT	1e-153	89.38	-
Bradi1g75600	ref|NC_008396.1|:2318836-2323106	Sb01g047460.1	O1S1(111)	F4SKPLY01CJMF2	1e-111	87.03	-
Bradi1g75620	ref|NC_008403.1|:c16670794-16669565	Sb01g047510.1	O0S1(110)	F4SKPLY01DGO7S	1e-113	96.65	-
Bradi1g75640	ref|NC_008396.1|:2242584-2245782	-	O1(100)	F6B1LW302GHE13	7e-45	88.76	-
Bradi1g75660	ref|NC_008403.1|:c16687297-16686830	Sb01g019800.1	O0S1(001)	F67GPRD03F9YGQ	9e-57	85.36	-
Bradi1g75680	ref|NC_008398.1|:29235266-29236682	-	O0(100)	F6B1LW301BYM7A	2e-39	86.39	-
Bradi1g75690	-	Sb08g003340.1	S0(000)	F6B1LW302JO405	4e-52	87.50	-
Bradi1g75700	ref|NC_008396.1|:c2210226-2208242	Sb01g047590.1	O1S1(111)	F6B1LW301AGWQH	2e-43	95.45	-
Bradi1g75730	ref|NC_008396.1|:2193632-2195182	Sb01g047640.1	O1S1(111)	F4SKPLY02HKWGS	2e-54	85.82	-
Bradi1g75740	ref|NC_008396.1|:2181598-2183124	Sb01g047630.1	O1S1(111)	F6B1LW301DS936	7e-45	84.11	-
Bradi1g75760	ref|NC_008396.1|:c2143459-2141327	Sb01g047650.1	O1S1(111)	F6B1LW301A30YR	3e-34	89.05	-
Bradi1g75780	ref|NC_008396.1|:c2129729-2127874	Sb01g047670.1	O1S1(111)	F67GPRD01B6SH8	6e-33	79.95	-
Bradi1g75790	ref|NC_008396.1|:2124538-2127025	Sb01g047680.1	O1S1(111)	F6B1LW302HHH7N	3e-41	95.28	-
Bradi1g75840	ref|NC_008396.1|:2105579-2107134	Sb01g047710.1	O1S1(111)	F6B1LW302FP25A	2e-26	84.09	-
Bradi1g75860	ref|NC_008396.1|:c2089130-2085461	Sb01g047730.1	O1S1(111)	F6B1LW302FSUDK	1e-106	90.97	-
Bradi1g75870	ref|NC_008396.1|:2080423-2083563	Sb01g047740.1	O1S1(111)	F6B1LW301ALLQN	1e-149	89.62	-
Bradi1g75900	ref|NC_008396.1|:2055372-2056521	Sb01g047790.1	O1S1(111)	F6B1LW301E2KVI	4e-50	95.20	BE494910	C-5AL10-0.57*
Bradi1g75910	ref|NC_008396.1|:2051681-2054421	Sb01g047800.1	O1S1(111)	F6B1LW301BO1UY	6e-56	88.41	-
Bradi1g75920	ref|NC_008396.1|:2046918-2049296	Sb01g047810.1	O1S1(111)	F4SKPLY02JEW28	0.0	92.83	-
Bradi1g75930	ref|NC_008396.1|:c2044752-2041778	Sb01g047820.1	O1S1(111)	F4SKPLY02IY1EZ	2e-59	87.55	-
Bradi1g75940	ref|NC_008396.1|:2038124-2040412	Sb01g047830.1	O1S1(111)	F4SKPLY01CP2OV	1e-125	90.66	BE403305	5AL23-0.87-1.00
Bradi1g75950	ref|NC_008398.1|:c3820565-3818121	Sb09g007250.1	O0S0(001)	F6B1LW301E0295	6e-71	84.10	-
Bradi1g75970	ref|NC_008396.1|:c2002368-1999462	Sb01g047860.1	O1S1(111)	F4SKPLY02FN5GK	2e-46	94.49	-
Bradi1g75980	ref|NC_008396.1|:c1996648-1996427	Sb01g047870.1	O1S1(111)	F4SKPLY01DK859	1e-145	89.87	-
Bradi1g75990	ref|NC_008396.1|:1995410-1995889	Sb01g047880.1	O1S1(111)	FY8J5WU04I7I91	2e-21	96.92	-
Bradi1g76000	ref|NC_008396.1|:1994712-1995089	Sb01g047900.1	O1S1(111)	F6B1LW301DRUW2	1e-120	90.57	-
Bradi1g76010	ref|NC_008396.1|:c1993878-1992298	Sb01g047910.1	O1S1(111)	F4SKPLY01ALJMP	9e-69	93.12	-
Bradi1g76020	ref|NC_008396.1|:1983791-1984882	Sb01g047930.1	O1S1(111)	F4SKPLY02GKWGM	1e-155	89.51	-
Bradi1g76030	ref|NC_008396.1|:c1965932-1964337	Sb01g047940.1	O1S1(111)	F6B1LW302IXCRN	2e-25	84.87	-
Bradi1g76050	ref|NC_008396.1|:c1940180-1937650	Sb01g047960.1	O1S1(111)	F4SKPLY01ENOFY	1e-112	89.23	-
Bradi1g76060	ref|NC_008396.1|:c1936330-1935355	Sb01g047970.1	O1S1(111)	F50X7IK03GU2LZ	1e-112	87.68	-
Bradi1g76070	ref|NC_008396.1|:c1933381-1932992	Sb01g047980.1	O1S1(111)	F67GPRD01A26JD	6e-71	85.90	-
Bradi1g76080	ref|NC_008396.1|:c1929884-1929000	Sb01g048000.1	O1S1(111)	F4SKPLY02G1O9T	7e-74	83.59	-
Bradi1g76090	ref|NC_008396.1|:c1920049-1918935	Sb01g048010.1	O1S1(111)	F4SKPLY01AUUJF	3e-58	92.81	-
Bradi1g76100	-	Sb01g048020.1	S1(010)	F4SKPLY02H3X24	3e-52	94.16	-
Bradi1g76110	ref|NC_008396.1|:c1902345-1900492	Sb01g048030.1	O1S1(111)	F50X7IK03GL1R4	2e-67	86.44	-
Bradi1g76120	ref|NC_008396.1|:c1902345-1900492	Sb01g048030.1	O1S1(001)	F50X7IK03GL1R4	8e-47	83.45	-
Bradi1g76130	ref|NC_008396.1|:1889780-1899493	Sb02g028140.1	O1S0(111)	F4SKPLY01CQJD0	2e-47	96.46	-
Bradi1g76140	ref|NC_008396.1|:c1877626-1873772	Sb01g048040.1	O1S1(111)	F6B1LW302H8B8F	4e-76	93.03	-
Bradi1g76150	ref|NC_008396.1|:c1869080-1866625	Sb01g048050.1	O1S1(001)	F6B1LW302FZHCW	5e-80	82.60	-
Bradi1g76160	ref|NC_008396.1|:c1869080-1866625	Sb01g048050.1	O1S1(111)	F6B1LW302FZHCW	1e-164	89.39	-
Bradi1g76170	ref|NC_008396.1|:c1864442-1862699	Sb01g048090.1	O1S1(111)	F67GPRD02EQSD8	1e-155	89.79	-
Bradi1g76200	ref|NC_008396.1|:1851336-1851683	Sb01g048120.1	O1S1(111)	FY8J5WU04JUPKU	4e-18	92.54	-
Bradi1g76210	ref|NC_008396.1|:c1844569-1843025	Sb01g048130.1	O1S1(111)	F6B1LW302I098F	2e-90	86.94	-
Bradi1g76230	ref|NC_008396.1|:1833473-1837910	Sb01g048160.1	O1S1(001)	F6B1LW301C4M1Q	3e-53	85.83	-
Bradi1g76240	ref|NC_008398.1|:c14471441-14464759	Sb08g004950.1	O0S0(001)	FY8J5WU04IIFG2	1e-12	87.84	-
Bradi1g76260	ref|NC_008396.1|:1811071-1812494	Sb01g048190.1	O1S1(101)	F67GPRD02EY7XL	1e-66	83.46	-
Bradi1g76270	ref|NC_008396.1|:1811071-1812494	Sb01g048190.1	O1S1(011)	F67GPRD02EY7XL	1e-50	82.14	-
Bradi1g76280	ref|NC_008396.1|:1802038-1805400	Sb01g048200.1	O1S1(111)	F67GPRD02D96OL	0.0	94.21	-
Bradi1g76300	ref|NC_008396.1|:1784211-1792525	Sb01g048220.1	O1S1(111)	F50X7IK03GIGFA	2e-53	90.45	-
Bradi1g76320	ref|NC_008396.1|:c1775900-1771582	Sb01g048260.1	O1S1(111)	F4SKPLY02I4UWC	1e-112	89.06	-
Bradi1g76340	ref|NC_008396.1|:c1760480-1756964	Sb01g048290.1	O1S1(111)	F67GPRD02EFNR2	1e-136	88.65	-
Bradi1g76350	ref|NC_008397.1|:c28239024-28236216	Sb01g048300.1	O0S1(010)	F4SKPLY02GAPR8	6e-54	87.79	-
Bradi1g76370	ref|NC_008396.1|:1731893-1737251	Sb01g048320.1	O1S1(111)	F4SKPLY01B1YOR	4e-65	89.77	-
Bradi1g76380	ref|NC_008396.1|:c1728370-1717246	Sb01g048330.1	O1S1(110)	F67GPRD03F0GUL	1e-56	92.50	-
Bradi1g76400	ref|NC_008396.1|:c1707398-1700223	Sb01g048350.1	O1S1(111)	F67GPRD01B3QLY	1e-106	87.63	-
Bradi1g76410	ref|NC_008396.1|:1696250-1699033	Sb01g048360.1	O1S1(111)	F4SKPLY01DG803	3e-65	91.00	-
Bradi1g76420	ref|NC_008396.1|:1694297-1694622	Sb01g048380.1	O1S1(111)	F4SKPLY02JDFG0	4e-27	86.62	-
Bradi1g76430	ref|NC_008396.1|:1685862-1687732	Sb01g048390.1	O1S1(111)	F6B1LW302HO4NM	2e-33	84.74	-
Bradi1g76440	-	Sb01g048400.1	S1(000)	F6B1LW301DN17C	8e-34	87.01	-
Bradi1g76460	ref|NC_008396.1|:c1648949-1647146	Sb01g048460.1	O1S1(111)	F50X7IK03HE2BP	2e-28	81.97	-
Bradi1g76470	ref|NC_008396.1|:1642041-1644895	Sb01g048470.1	O1S1(111)	F6B1LW301AOBIW	2e-60	94.84	-
Bradi1g76490	-	Sb01g048490.1	S1(010)	F67GPRD02DO4UT	2e-35	92.04	-
Bradi1g76500	ref|NC_008396.1|:c1628284-1625020	Sb01g048500.1	O1S1(111)	F6B1LW301C2089	7e-48	84.08	-
Bradi1g76510	ref|NC_008396.1|:1622188-1624455	Sb01g048510.1	O1S1(111)	F67GPRD03FUEK6	6e-40	93.10	-
Bradi1g76520	ref|NC_008398.1|:13396158-13400585	Sb01g048520.1	O0S1(111)	F6B1LW302HJXDE	1e-114	91.28	-
Bradi1g76530	ref|NC_008402.1|:c21655841-21655236	Sb01g048530.1	O0S1(010)	F67GPRD03GJFAO	3e-14	84.76	-
Bradi1g76570	ref|NC_008396.1|:c32433477-32432590	Sb02g003200.1	O1S0(000)	FY8J5WU04JFGEF	1e-24	95.71	-
Bradi1g76580	ref|NC_008396.1|:c32433477-32432590	Sb02g003200.1	O1S0(000)	FY8J5WU04JFGEF	8e-26	95.83	-
Bradi1g76600	ref|NC_008396.1|:c1591264-1589768	Sb01g048600.1	O1S1(111)	F50X7IK03G8FAT	3e-19	84.80	-
Bradi1g76610	ref|NC_008396.1|:c1588626-1588058	Sb01g048610.1	O1S1(111)	F67GPRD03F55N9	3e-26	92.13	-
Bradi1g76640	ref|NC_008396.1|:c1550760-1548204	Sb01g048670.1	O1S1(111)	F4SKPLY01DN2P7	2e-82	95.74	-
Bradi1g76650	-	Sb01g048680.1	S1(010)	F67GPRD02ENZSS	4e-32	83.26	-
Bradi1g76660	ref|NC_008396.1|:1541884-1544647	Sb01g048690.1	O1S1(111)	F67GPRD02E03LR	1e-108	90.52	-
Bradi1g76680	ref|NC_008396.1|:c1538724-1534013	Sb01g048700.1	O1S1(111)	F67GPRD03GASQ7	2e-27	80.07	-
Bradi1g76690	ref|NC_008396.1|:1531107-1533502	Sb01g030770.1	O1S1(100)	F4SKPLY02IGPU5	2e-53	94.81	-
Bradi1g76730	ref|NC_008396.1|:c1511305-1508948	Sb01g048730.1	O1S1(001)	F6B1LW301DVWSJ	4e-16	92.19	-
Bradi1g76740	ref|NC_008396.1|:c1506717-1505073	Sb01g048740.1	O1S1(111)	F4SKPLY02JAYFT	7e-32	98.65	-
Bradi1g76770	ref|NC_008405.1|:13221910-13222943	Sb01g048760.1	O0S1(110)	F67GPRD02C4F0C	6e-40	90.14	BE590595	5AL23-0.87-1.00
Bradi1g76800	ref|NC_008396.1|:c1470247-1466097	Sb01g048790.1	O1S1(111)	F4SKPLY02GK47F	2e-59	96.99	-
Bradi1g76810	ref|NC_008396.1|:1464242-1465493	Sb01g048795.1	O1S1(111)	F6B1LW302JPL0A	1e-19	91.89	-
Bradi1g76820	ref|NC_008398.1|:c14471441-14464759	Sb08g004950.1	O0S0(111)	F6B1LW302GF9ZJ	1e-104	92.25	-
Bradi1g76830	ref|NC_008396.1|:1456182-1462568	Sb01g048800.1	O1S1(111)	F4SKPLY02JBJ2M	8e-63	88.09	-
Bradi1g76840	ref|NC_008396.1|:1437263-1440773	Sb01g048820.1	O1S1(111)	F6B1LW302IMLNU	5e-58	92.18	-
Bradi1g76850	ref|NC_008396.1|:1428805-1431475	Sb01g048830.1	O1S1(111)	F4SKPLY02HUM82	1e-20	85.04	-
Bradi1g76860	ref|NC_008396.1|:1424773-1427980	Sb01g048840.1	O1S1(111)	F4SKPLY01DQGUY	7e-38	87.90	-
Bradi1g76870	ref|NC_008403.1|:20225351-20227083	Sb01g048860.1	O0S1(111)	F6B1LW301BKURT	7e-37	98.80	-
Bradi1g76880	ref|NC_008396.1|:c1414962-1413599	Sb01g048870.1	O1S1(111)	F4SKPLY02IH8G3	6e-81	94.03	-
Bradi1g76910	ref|NC_008396.1|:1389759-1391159	Sb01g048910.1	O1S1(111)	F6B1LW302IXU9P	2e-78	83.01	-
Bradi1g76920	ref|NC_008403.1|:c20276223-20272465	Sb01g048920.1	O0S1(110)	F67GPRD03HCGIW	8e-95	84.79	BQ169405	5AS3-0.75-0.98
Bradi1g76940	ref|NC_008396.1|:1374578-1379386	Sb01g030620.1	O1S1(100)	F4SKPLY02GNPK8	2e-33	81.58	-
Bradi1g76960	ref|NC_008396.1|:c1329071-1326002	Sb01g048960.1	O1S1(111)	F6B1LW302IOCSQ	1e-32	90.00	-
Bradi1g76970	ref|NC_008396.1|:1319943-1324621	Sb01g048970.1	O1S1(111)	FY8J5WU04JXUDG	2e-65	92.51	-
Bradi1g76990	ref|NC_008396.1|:1307158-1310274	Sb01g048980.1	O1S1(111)	F4SKPLY02GFYZO	8e-63	92.57	BM138089	5AL23-0.87-1.00
Bradi1g77000	ref|NC_008396.1|:1302366-1303800	Sb01g048990.1	O1S1(111)	F4SKPLY02IGWAS	1e-100	88.44	-
Bradi1g77010	ref|NC_008396.1|:1298002-1300876	Sb01g049010.1	O1S1(111)	F6B1LW302IFWIS	4e-31	96.30	-
Bradi1g77020	ref|NC_008403.1|:20344406-20354150	Sb01g030570.1	O0S1(001)	F67GPRD01BGMS3	5e-19	84.21	-
Bradi1g77040	ref|NC_008396.1|:c1224585-1215368	Sb01g030560.1	O1S1(110)	F50X7IK04IL2HL	4e-79	90.24	BG607860	5AS
Bradi1g77060	ref|NC_008396.1|:c1214075-1212235	Sb01g049050.1	O1S1(111)	F6B1LW301AP6WG	5e-22	95.45	-
Bradi1g77080	ref|NC_008396.1|:1191410-1197206	Sb01g049100.1	O1S1(111)	F67GPRD03GNDTD	5e-77	85.55	-
Bradi1g77100	ref|NC_008396.1|:1174097-1175098	Sb01g049120.1	O1S1(111)	F4SKPLY01CSSJX	1e-117	90.88	BQ172265	5AL17-0.78-0.87
Bradi1g77110	-	Sb01g049130.1	S1(010)	F6B1LW302J070Q	6e-18	96.36	-
Bradi1g77120	ref|NC_008401.1|:c27318037-27317282	Sb02g030310.1	O0S0(000)	F4SKPLY01D66ZA	6e-22	90.43	-
Bradi1g77130	ref|NC_008396.1|:c1159766-1158306	Sb01g049140.1	O1S1(100)	F6B1LW302JVJVU	8e-25	82.65	-
Bradi1g77140	ref|NC_008396.1|:c1155700-1152280	Sb01g049140.1	O1S1(111)	F67GPRD03HA8DS	3e-61	90.96	-
Bradi1g77150	ref|NC_008396.1|:1133064-1133999	Sb01g049150.1	O1S1(001)	F6B1LW301EW8XH	7e-19	84.80	-
Bradi1g77170	ref|NC_008396.1|:c1106531-1105005	Sb01g049160.1	O1S1(111)	F6B1LW301CCPZ3	5e-25	86.82	-
Bradi1g77180	ref|NC_008396.1|:c1092556-1089063	Sb01g049190.1	O1S1(111)	F67GPRD01ASRCB	1e-104	88.61	-
Bradi1g77200	ref|NC_008396.1|:c1085606-1082786	Sb01g049200.4	O1S1(111)	F67GPRD01CEASD	1e-103	93.44	-
Bradi1g77210	ref|NC_008396.1|:1080110-1081286	Sb01g049210.1	O1S1(111)	F4SKPLY01AFUKC	4e-36	88.55	-
Bradi1g77220	-	Sb01g049240.1	S1(010)	F4SKPLY01A5GS4	2e-60	87.06	-
Bradi1g77230	ref|NC_008396.1|:1060551-1060862	Sb01g049250.1	O1S1(000)	F6B1LW301ETH4V	3e-65	96.00	-
Bradi1g77240	ref|NC_008396.1|:1055855-1057165	Sb01g049260.1	O1S1(111)	FY8J5WU04JAW5T	1e-116	86.94	-
Bradi1g77260	ref|NC_008396.1|:c1016246-1013982	Sb01g049280.1	O1S1(111)	F67GPRD02EO0RG	1e-107	86.92	-
Bradi1g77270	ref|NC_008396.1|:c1006436-1004572	Sb01g049300.1	O1S1(111)	F67GPRD03FTR2G	3e-79	90.50	-
Bradi1g77280	ref|NC_008396.1|:1001242-1003532	Sb01g049305.1	O1S1(111)	FY8J5WU04JFNJC	1e-70	82.97	-
Bradi1g77290	ref|NC_008396.1|:995103-999511	Sb01g049310.1	O1S1(111)	F4SKPLY01C1G9E	2e-32	87.86	-
Bradi1g77320	ref|NC_008403.1|:c19848758-19846481	Sb01g049340.1	O0S1(111)	F4SKPLY02HRHZ6	6e-75	88.19	-
Bradi1g77330	ref|NC_008396.1|:977572-980660	Sb01g049360.1	O1S1(110)	F6B1LW301A4B1Y	1e-108	95.14	BQ171805	5AL23-0.87-1.00
Bradi1g77340	ref|NC_008397.1|:c22916741-22914403	Sb06g018890.1	O0S0(011)	F6B1LW302JUNZR	4e-16	88.75	-
Bradi1g77350	ref|NC_008396.1|:954356-957858	Sb01g049410.1	O1S1(111)	F4SKPLY02H23L0	1e-50	95.24	-
Bradi1g77360	ref|NC_008396.1|:943910-944848	Sb01g049420.1	O1S1(111)	F4SKPLY01ESAGW	9e-92	86.52	-
Bradi1g77370	ref|NC_008396.1|:940257-942005	Sb01g049430.1	O1S1(111)	F67GPRD01BMCFL	2e-97	90.44	-
Bradi1g77380	ref|NC_008396.1|:c939421-938064	Sb01g049450.1	O1S1(111)	F4SKPLY01EWS51	5e-71	94.77	BQ170142	5AL
Bradi1g77400	ref|NC_008396.1|:984109-986433	Sb01g049480.1	O1S1(111)	F4SKPLY01BSU5R	4e-51	96.64	-
Bradi1g77410	ref|NC_008396.1|:925835-928498	Sb01g049490.1	O1S1(001)	F50X7IK04JLR3N	6e-13	84.11	-
Bradi1g77430	ref|NC_008396.1|:922848-924378	Sb01g049500.1	O1S1(111)	F6B1LW301BFHWF	5e-26	87.60	-
Bradi1g77440	ref|NC_008396.1|:c918772-915142	Sb01g049510.1	O1S1(111)	F67GPRD02C3DOO	1e-111	90.94	BF482595	5AL23-0.87-1.00
Bradi1g77450	ref|NC_008396.1|:912025-914171	Sb01g049520.1	O1S1(111)	F50X7IK04IHATA	1e-85	86.03	BQ162095	5AL23-0.87-1.00
Bradi1g77460	ref|NC_008396.1|:905535-907595	Sb01g049530.1	O1S1(111)	F67GPRD01A6WG0	2e-78	90.72	-
Bradi1g77520	ref|NC_008397.1|:c1111845-1107976	Sb01g049590.1	O0S1(010)	F6B1LW302G0XXN	3e-36	87.04	-
Bradi1g77530	ref|NC_008396.1|:c841122-838753	Sb01g049600.1	O1S1(111)	F67GPRD03HGUCG	1e-107	86.23	-
Bradi1g77540	-	Sb06g029140.1	S0(000)	F6B1LW302HS0XO	2e-43	85.71	-
Bradi1g77550	ref|NC_008396.1|:c835466-830884	Sb01g049620.1	O1S1(111)	F6B1LW302HW1PT	2e-90	85.02	-
Bradi1g77570	ref|NC_008396.1|:c827411-826827	Sb01g016950.1	O1S1(100)	F6B1LW302HXWLC	1e-47	85.78	-
Bradi1g77580	ref|NC_008396.1|:821123-824410	Sb01g049650.1	O1S1(111)	F67GPRD03FK52W	1e-55	85.88	-
Bradi1g77640	ref|NC_008396.1|:c749478-745434	Sb01g017050.1	O1S1(011)	F6B1LW301BZSLX	5e-95	93.47	-
Bradi1g77660	ref|NC_008396.1|:759530-760123	Sb01g049730.1	O1S1(111)	F6B1LW302HR8KA	5e-34	94.34	-
Bradi1g77680	ref|NC_008396.1|:771968-772674	Sb01g049710.1	O1S1(111)	F4SKPLY02H0YWC	2e-15	85.86	-
Bradi1g77690	ref|NC_008396.1|:c776321-773958	Sb01g049700.1	O1S1(111)	F6B1LW301BSRZS	3e-38	90.70	-
Bradi1g77770	ref|NC_008396.1|:684521-686523	Sb01g049780.1	O1S1(111)	F4SKPLY02G1D1X	7e-77	87.42	-
Bradi1g77800	ref|NC_008396.1|:c636089-635026	Sb01g049800.1	O1S1(010)	F6B1LW302HKWFI	6e-48	92.70	-
Bradi1g77820	ref|NC_008396.1|:c631097-630807	Sb01g049830.1	O1S1(001)	F6B1LW301BZ9X7	8e-13	81.88	-
Bradi1g77840	ref|NC_008396.1|:c627569-625609	Sb01g049810.1	O1S1(111)	F6B1LW302JMS7U	2e-29	94.19	BE444566	5AL23-0.87-1.00
Bradi1g77850	ref|NC_008396.1|:c623846-619280	Sb01g049840.1	O1S1(111)	F6B1LW301ESLGD	4e-65	91.28	-
Bradi1g77870	ref|NC_008396.1|:615203-617425	Sb01g049850.1	O1S1(111)	F67GPRD03HG66Z	2e-34	80.56	-
Bradi1g77900	ref|NC_008396.1|:590008-592506	Sb01g049905.1	O1S1(111)	F4SKPLY01AL4TO	5e-45	91.49	-
Bradi1g77910	ref|NC_008396.1|:c488629-487560	Sb01g050030.1	O1S1(111)	F67GPRD03HD2FZ	4e-25	89.90	-
Bradi1g77920	ref|NC_008396.1|:599626-607916	Sb01g049890.1	O1S1(111)	F6B1LW302JRUYX	3e-49	80.56	-
Bradi1g77950	ref|NC_008396.1|:c549110-546475	Sb01g049950.1	O1S1(111)	F50X7IK04IP18W	2e-28	94.12	-
Bradi1g77960	ref|NC_008396.1|:c540365-538929	Sb01g049990.1	O1S1(111)	F4SKPLY01DUKUW	7e-31	85.55	-
Bradi1g77990	ref|NC_008396.1|:c472363-471338	Sb01g050070.1	O1S1(111)	F50X7IK04IYHQP	3e-61	87.92	-
Bradi1g78010	ref|NC_008396.1|:24808817-24812389	Sb08g021830.1	O1S0(010)	F6B1LW301AZL5N	1e-136	89.29	-
Bradi1g78020	ref|NC_008396.1|:c463034-461526	Sb01g050100.1	O1S1(111)	F4SKPLY02GB5JN	3e-65	93.10	-
Bradi1g78030	ref|NC_008396.1|:457622-459861	Sb01g050110.1	O1S1(111)	F6B1LW301BU97B	2e-85	88.20	-
Bradi1g78040	ref|NC_008396.1|:c450602-450329	Sb01g050120.1	O1S1(111)	F6B1LW302HVRGO	3e-58	96.30	-
Bradi1g78090	ref|NC_008396.1|:418957-423353	Sb01g050140.1	O1S1(111)	F4SKPLY01E38ZD	1e-165	90.87	-
Bradi1g78100	ref|NC_008396.1|:c411070-409557	Sb01g050150.1	O1S1(111)	F4SKPLY02GNOUQ	7e-97	91.54	-
Bradi1g78110	ref|NC_008396.1|:c388497-384444	Sb01g050170.1	O1S1(111)	F4SKPLY01CJAN5	1e-88	95.15	-
Bradi1g78130	ref|NC_008396.1|:c358079-353861	Sb01g050250.1	O1S1(011)	F67GPRD02EAUC6	2e-59	91.91	-
Bradi1g78140	ref|NC_008399.1|:11710560-11715042	Sb08g006830.1	O0S0(111)	F50X7IK04ICH5Q	1e-88	89.12	BE405086	5AL23-0.87-1.00
Bradi1g78150	ref|NC_008396.1|:c352939-348800	Sb01g050260.1	O1S1(111)	F67GPRD03FZYXB	7e-33	84.40	-
Bradi1g78160	ref|NC_008396.1|:c344728-340564	Sb01g050270.1	O1S1(111)	F6B1LW301EP9OW	4e-81	84.47	-
Bradi1g78180	ref|NC_008396.1|:c337973-335646	Sb01g050290.1	O1S1(111)	F6B1LW302JYYKY	8e-44	88.30	-
Bradi1g78190	ref|NC_008396.1|:c329787-327091	Sb01g050295.1	O1S1(111)	FY8J5WU04JCBBC	2e-83	87.27	-
Bradi1g78200	ref|NC_008396.1|:c325246-322993	-	O1(100)	F6B1LW302GRAFV	4e-26	86.82	-
Bradi1g78210	ref|NC_008396.1|:318432-319851	Sb01g050310.1	O1S1(111)	FY8J5WU04H6KBE	1e-120	88.30	-
Bradi1g78240	ref|NC_008395.1|:26833213-26833599	Sb01g050360.1	O0S1(010)	F6B1LW301CLNID	2e-60	95.42	-
Bradi1g78250	ref|NC_008396.1|:198414-198968	Sb05g003860.1	O1S0(100)	F6B1LW302GKJX7	9e-79	91.56	-
Bradi1g78270	ref|NC_008396.1|:189525-189950	Sb01g029450.1	O1S1(000)	F6B1LW301B0DXB	1e-39	89.51	-
Bradi1g78290	ref|NC_008403.1|:c21207941-21205506	Sb01g029510.1	O0S1(001)	F6B1LW302H7AHB	2e-51	83.28	-
Bradi1g78300	-	Sb05g002160.1	S0(010)	F6B1LW301EKVHA	2e-91	85.13	-
Bradi1g78320	ref|NC_008403.1|:21233170-21235272	Sb01g050400.1	O0S1(010)	FY8J5WU04ID4VC	1e-132	92.02	-
Bradi1g78330	ref|NC_008401.1|:c3183773-3176409	Sb01g050410.1	O0S1(010)	F4SKPLY02JQLEM	7e-42	86.70	-
Bradi1g78340	ref|NC_008396.1|:167900-169430	Sb01g050430.1	O1S1(110)	F4SKPLY01C2O60	1e-109	88.55	-
Bradi1g78350	ref|NC_008403.1|:21339976-21341757	Sb01g050440.1	O0S1(010)	F67GPRD01B4BAF	1e-41	94.59	-
Bradi1g78380	ref|NC_008396.1|:c92594-88869	Sb02g024310.1	O1S0(110)	F6B1LW302HXD6K	3e-85	84.27	-
Bradi1g78390	ref|NC_008396.1|:c92594-88869	-	O1(000)	F6B1LW302HXD6K	2e-73	82.24	-
Bradi1g78400	ref|NC_008396.1|:c97283-94931	Sb01g050580.1	O1S1(111)	F4SKPLY02G6LA5	2e-85	90.80	-
Bradi1g78410	ref|NC_008396.1|:c101142-99475	Sb01g050570.1	O1S1(111)	F6B1LW301BQLE1	3e-21	83.89	-
Bradi1g78420	ref|NC_008396.1|:c103345-101584	Sb01g050560.1	O1S1(111)	F6B1LW301B9U7Y	4e-76	88.89	-
Bradi1g78430	-	Sb01g050550.1	S1(010)	F67GPRD01BNUMA	7e-52	83.48	-
Bradi1g78450	ref|NC_008396.1|:113638-115671	Sb01g050520.1	O1S1(111)	F50X7IK03G1VIX	1e-103	92.86	-
Bradi1g78460	ref|NC_008396.1|:117866-121520	-	O1(100)	F6B1LW302JR6VP	4e-21	84.77	-
Bradi1g78470	ref|NC_008402.1|:c2079190-2074193	Sb01g010390.1	O0S1(101)	F50X7IK03FYP5L	0.0	94.59	-
Bradi1g78480	ref|NC_008396.1|:123045-125907	Sb01g050510.1	O1S1(111)	F4SKPLY01A5GS8	6e-50	90.30	-
Bradi1g78490	ref|NC_008403.1|:21535519-21537208	Sb01g029090.1	O0S1(111)	F6B1LW301DSL9T	7e-66	89.29	-
Bradi1g78510	ref|NC_008396.1|:126611-127099	Sb06g001670.1	O1S0(110)	F6B1LW301DPR0Y	2e-20	91.14	-
Bradi1g78520	ref|NC_008394.1|:14084920-14090658	-	O0(100)	F67GPRD01AVNYS	2e-41	83.67	-
Bradi1g78560	ref|NC_008396.1|:84955-88661	Sb01g050600.1	O1S1(111)	F4SKPLY02IVRCP	7e-40	92.50	BE495011	5AL23-0.87-1.00
Bradi1g78570	ref|NC_008396.1|:79202-81813	Sb01g050610.1	O1S1(111)	F6B1LW302I9YY6	1e-28	96.10	-
Bradi1g78620	ref|NC_008396.1|:44806-49945	Sb01g050650.1	O1S1(111)	F4SKPLY02HMP93	1e-132	87.32	-
Bradi1g78630	ref|NC_008396.1|:41829-44190	Sb01g050640.1	O1S1(111)	F6B1LW302G5E0G	1e-51	84.85	-
Bradi1g78640	ref|NC_008403.1|:21787151-21787819	Sb01g028750.1	O0S1(001)	F6B1LW301D1FXB	1e-38	94.55	-
Bradi1g78650	ref|NC_008403.1|:21789568-21794014	Sb01g028740.1	O0S1(001)	FY8J5WU04JUJ98	9e-18	87.91	-
Bradi1g78660	ref|NC_008396.1|:c6404-5793	Sb01g002740.1	O1S1(111)	F67GPRD02ETZG7	2e-40	90.07	-
Bradi1g78680	ref|NC_008396.1|:c24438760-24437994	Sb06g033020.1	O1S0(111)	F6B1LW302F6BI2	1e-12	81.33	-
Bradi1g78690	-	Sb01g050680.1	S1(010)	F6B1LW301CJWW6	4e-11	82.50	-

## Sheet: 454 reads vs EST
454_reads	EST	bin
5S_F1G5VAE01D87UG	BE438296	5AS1-0.40-0.75
5S_F1G5VAE01BR8BL	BE637485	5AS3-0.75-0.98
5S_F1G5VAE01D78XQ	BG604740	5AS1-0.40-0.75
5S_F1G5VAE01DRSWD	CD452556	5AS1-0.40-0.75
5S_F1G5VAE01DIF4N	BQ169553	5AS1-0.40-0.75
5S_F1G5VAE01AMS4O	BQ169553	5AS1-0.40-0.75
5S_F1G5VAE01DX28T	BQ171874
5S_F1G5VAE01ETYJ5	BG607757	5AS3-0.75-0.98
5S_F1G5VAE01EGPU7	BQ487477	5AS3-0.75-0.98
5S_F1G5VAE01CYK5R	BQ170750	5AS3-0.75-0.98
5S_F1G5VAE01E24V8	BE498794	5AS3-0.75-0.98
5S_F1G5VAE01A1C3I	BF146187	5AS
5S_F1G5VAE01CL9EP	BE425161	C-5AS1-0.40
5S_F1G5VAE01DR0HN	BQ162267	5AS3-0.75-0.98
5S_F1G5VAE01CRRMG	BG313707	5AS1-0.40-0.75
5S_F1G5VAE01BPCC5	BQ167107	5AS1-0.40-0.75
5S_F1G5VAE01CPGGN	BE424034	C-5AS1-0.40
5S_F1G5VAE01A7LTL	BQ168669	5AS1-0.40-0.75
5S_F1G5VAE01EGR3I	BQ169857	5AS3-0.75-0.98
5S_F1G5VAE01DMZ75	BG607866	5AS1-0.40-0.75
5S_F1G5VAE01EI31Z	BQ159507	C-5AS1-0.40
5S_F1G5VAE01DH3IL	BQ168756	5AS1-0.40-0.75
5S_F1G5VAE01DKE49	CD453401	5AS3-0.75-0.98
5S_F1G5VAE01DM9L5	BQ160154	5AS1-0.40-1.00*
5S_F1G5VAE01CVSCC	BQ170865	5AS3-0.75-0.98
5S_F1G5VAE01CKCI6	BE445181	5AS1-0.40-0.75
5S_F1G5VAE01AHZW4	BQ487367	5AS3-0.75-0.98
5S_F1G5VAE01AONEJ	BQ171612	5AS1-0.40-0.75
5S_F1G5VAE01BNLNQ	BG607979	5AS1-0.40-0.75
5S_F1G5VAE01A8DP5	BE404894	5AS3-0.75-0.98
5S_F1G5VAE01AZFTZ	BE495184	C-5AS1-0.40
5S_F1G5VAE01AVU2N	BQ168896	5AS3-0.75-0.98
5S_F1G5VAE01BA9W6	BQ167084	5AS1-0.40-0.75
5S_F1G5VAE01BJ0L7	BE591279	5AS3-0.75-0.98
5S_F1G5VAE01ASF3O	BQ168258	5AS7/10-0.98-1.00
5S_F1G5VAE01ERWVT	CD452967	5AS1-0.40-0.75
5S_F1G5VAE01C333U	BE471016	5AS1-0.40-0.75
5S_F1G5VAE01E2EYL	BF292091	5AS3-0.75-0.98
5S_F1G5VAE01BC2UH	BE585732	5AS3-0.75-0.98
5S_F1G5VAE01D89NL	BQ487367	5AS3-0.75-0.98
5S_F1G5VAE01DVIO6	BQ169553	5AS1-0.40-0.75
5S_F1G5VAE01EA4GD	BE404490	5AS1-0.40-0.75
5S_F1G5VAE01ECS0U	BE443426	C-5AS1-0.40
5S_F1G5VAE01EWFN9	BF484065	C-5AS1-0.40
5S_F1G5VAE01AWJOI	BQ170620	5AS7/10-0.98-1.00
5S_F1G5VAE01DQ1XL	BE424034	C-5AS1-0.40
5S_F1G5VAE01BU3OY	BQ171612	5AS1-0.40-0.75
5S_F1G5VAE01CRRGA	BF484212	5AS3-0.75-0.98
5S_F1G5VAE01CVYR7	BF291693	5AS1-0.40-0.75
5S_F1G5VAE01DU10G	CD454344
5S_F1G5VAE01AFPHL	BE498656	C-5AL17-0.78*
5S_F1G5VAE01EP1RN	CD492157	5AS1-0.40-0.75
5S_F1G5VAE01EYWC8	BG314293	5AL10-0.57-0.78
5S_F1G5VAE01EH533	BF201102	5AS3-0.75-0.98
5S_F1G5VAE01CLP9P	BQ168258	5AS7/10-0.98-1.00
5S_F1G5VAE01DS6UH	BQ171413	5AS3-0.75-0.98
5S_F1G5VAE01BQB9C	CD373701	5AL23-0.87-1.00
5S_F1G5VAE01AG03F	BQ162302	5AS3-0.75-0.98
5S_F1G5VAE01CCD8N	BQ168278	5AS3-0.75-0.98
5S_F1G5VAE01CSDV5	CD454699	5AS3-0.75-0.98
5S_F1G5VAE01BPFHC	BQ161646	5AS3-0.75-0.98
5S_F1G5VAE01ADH4T	CD452967	5AS1-0.40-0.75
5S_F1G5VAE01EZZT1	BE636795	5AS1-0.40-0.75
5S_F1G5VAE01D8KOV	BE444854	5AS3-0.75-0.98
5S_F1G5VAE01ESZVU	BG606337	5AS3-0.75-0.98
5S_F1G5VAE01EDCMT	BE499257	C-5AS3-0.75*
5S_F1G5VAE01ERP4E	BE490408	C-5AS3-0.75*
5S_F1G5VAE01CC57Z	BE495184	C-5AS1-0.40
5S_F1G5VAE01D5C21	BE498656	C-5AL17-0.78*
5S_F1G5VAE01D0FYE	BE497554	C-5AL10-0.57*
5S_F1G5VAE01CAFJN	BQ168756	5AS1-0.40-0.75
5S_F1G5VAE01CM51F	CD454154	5AS1-0.40-0.75
5S_F1G5VAE01DHSNS	BG313703	5AS3-0.75-0.98
5S_F1G5VAE01DEQUI	BQ168612	C-5AL10-0.57*
5S_F1G5VAE01EESBR	BG314293	5AL10-0.57-0.78
5S_F1G5VAE01CEC58	CD454867	C-5AL10-0.57*
5S_F1G5VAE01EHE3F	BQ170500	C-5AS1-0.40
5S_F1G5VAE01C4MK3	BE444854	5AS3-0.75-0.98
5S_F1G5VAE01C8U98	BQ160154	5AS1-0.40-1.00*
5S_F1G5VAE01BNQWZ	BG314062	5AS1-0.40-0.75
5S_F1G5VAE01C6LFX	BQ166826	5AS1-0.40-0.75
5S_F1G5VAE01DIBDS	BQ167107	5AS1-0.40-0.75
5S_F1G5VAE01BZIZZ	BF145701	C-5AL10-0.57*
5S_F1G5VAE01AXZKY	BE403518	C-5AS1-0.40
5S_F1G5VAE01BA9JB	BE403518	C-5AS1-0.40
5S_F1G5VAE01BZSBN	BE499166	5AS3-0.75-0.98
5S_F1G5VAE01ENUSO	BF429127
5S_F1G5VAE01B1YZI	BE490408	C-5AS3-0.75*
5S_F1G5VAE01AWR7O	BQ171739	5AS1-0.40-0.98*
5S_F1G5VAE01CUFYF	CD454415	5AS3-0.75-0.98
5S_F1G5VAE01BSRT7	BQ167612	C-5AS1-0.40
5S_F1G5VAE01DT8LX	BE445260	5AL10-0.57-0.78
5S_F1G5VAE01DF9DU	BQ161622	5AS3-0.75-0.98
5S_F1G5VAE01AEHK7	BQ168778	C-5AS1-0.40
5S_F1G5VAE01BT164	BF292081	5AS7/10-0.98-1.00
5S_F1G5VAE01C8F7T	BE406557	5AL23-0.87-1.00
5S_F1G5VAE01CX4FS	BQ170299	5AS3-0.75-0.98
5S_F1G5VAE01ATV33	CD491659	5AS3-0.75-0.98
5S_F1G5VAE01B1T9Q	BE488825	C-5AS1-0.40
5S_F1G5VAE01CGRN3	CD453390	C-5AL10-0.57*
5S_F1G5VAE01CQH5M	BE590970	5AL12-0.35-0.57
5S_F1G5VAE01CZZ3G	BE591275	5AS3-0.75-0.98
5S_F1G5VAE01AT2S6	BQ282249	C-5AS3-0.75*
5S_F1G5VAE01CPUEK	BQ160118	C-5AS1-0.40
5S_F1G5VAE01BD8XH	BF483482	5AS3-0.75-0.98
5S_F1G5VAE01BO381	BE444377	5AS1-0.40-0.75
5S_F1G5VAE01EGLS7	BQ169505	C-5AS1-0.40
5S_F1G5VAE01AZCRT	BQ171413	5AS3-0.75-0.98
5S_F1G5VAE01DPN7D	CD373701	5AL23-0.87-1.00
5S_F1G5VAE01AZD78	BE404490	5AS1-0.40-0.75
5S_F1G5VAE01BIDX0	BQ487367	5AS3-0.75-0.98
5S_F1G5VAE01AQTLV	BF484731	5AS1-0.40-0.75
5S_F1G5VAE01ERAPE	BQ171429	5AS3-0.75-0.98
5S_F1G5VAE01AFR3Y	CD492104	5AS3-0.75-0.98
5S_F1G5VAE01DVBGY	BE494952	5AS1-0.40-1.00*
5S_F1G5VAE01CFBM8	BE498794	5AS3-0.75-0.98
5S_F1G5VAE01CM0GX	BE444854	5AS3-0.75-0.98
5S_F1G5VAE01ER1SI	BG607866	5AS1-0.40-0.75
5S_F1G5VAE01CDAWA	BE591275	5AS3-0.75-0.98
5S_F1G5VAE01BWFPF	BE444720	5AS3-0.75-0.98
5S_F1G5VAE01E4OVS	BE404610	5AL23-0.87-1.00
5S_F1G5VAE01CI55T	BQ294679	5AS3-0.75-0.98
5S_F1G5VAE01DB6Y5	BE499166	5AS3-0.75-0.98
5S_F1G5VAE01CI928	CD453745	5AS3-0.75-0.98
5S_F1G5VAE01AXC55	BG313878	5AS1-0.40-0.75
5S_F1G5VAE01EGTD8	BG263528	C-5AS3-0.75*
5S_F1G5VAE01B57XF	BE591178	5AS3-0.75-0.98
5S_F1G5VAE01AZCP3	BG314293	5AL10-0.57-0.78
5S_F1G5VAE01AM35Z	CD454699	5AS3-0.75-0.98
5S_F1G5VAE01BT6Y6	BG607697	5AS3-0.75-0.98
5S_F1G5VAE01D6W88	BF482723	5AS3-0.75-0.98
5S_F1G5VAE01AQ74L	BM140542	C-5AL10-0.57*
5S_F1G5VAE01EF24S	BG274948	C-5AL10-0.57*
5S_F1G5VAE01CJYFN	BE636954	5AS7/10-0.98-1.00
5S_F1G5VAE01A2UX2	BE498656	C-5AL17-0.78*
5S_F1G5VAE01C1IIA	BE404490	5AS1-0.40-0.75
5S_F1G5VAE01BUSXE	BQ161221	C-5AS3-0.75*
5S_F1G5VAE01CO493	BE352603	C-5AS1-0.40
5S_F1G5VAE01BI1XU	BG606847	5AS1-0.40-0.75
5S_F1G5VAE01AVK7E	CD454147	5AS3-0.75-0.98
5S_F1G5VAE01BE5Q1	BG314293	5AL10-0.57-0.78
5S_F1G5VAE01DYPMW	BQ487367	5AS3-0.75-0.98
5S_F1G5VAE02HST8X	CD454316	5AS3-0.75-0.98
5S_F1G5VAE02HPCB2	BQ171413	5AS3-0.75-0.98
5S_F1G5VAE02G7V8X	BE444644	5AS1-0.40-0.75
5S_F1G5VAE02JYHSM	CD490625	5AS1-0.40-0.75
5S_F1G5VAE02JX0C0	BE494055	5AL10-0.57-0.78
5S_F1G5VAE02JR362	BF482671	5AS3-0.75-0.98
5S_F1G5VAE02IPW0G	BQ171612	5AS1-0.40-0.75
5S_F1G5VAE02INCI3	BE406506
5S_F1G5VAE02HR3FJ	BQ160154	5AS1-0.40-1.00*
5S_F1G5VAE02I0TEX	BM140542	C-5AL10-0.57*
5S_F1G5VAE02IYHBO	BQ159640	5AS7/10-0.98-1.00
5S_F1G5VAE02IQK5A	BE405408	5AL23-0.87-1.00
5S_F1G5VAE02F36QU	BE443751	5AS3-0.75-0.98
5S_F1G5VAE02HHT57	BE423829	5AS3-0.75-0.98
5S_F1G5VAE02I8GZR	BQ169857	5AS3-0.75-0.98
5S_F1G5VAE02INKTR	BQ171612	5AS1-0.40-0.75
5S_F1G5VAE02JIR7U	BG606847	5AS1-0.40-0.75
5S_F1G5VAE02IENOH	BQ171413	5AS3-0.75-0.98
5S_F1G5VAE02G6YL4	BQ171413	5AS3-0.75-0.98
5S_F1G5VAE02JQ2HW	BE495790	5AL12-0.35-0.57
5S_F1G5VAE02G6GSJ	BE446058	5AS1-0.40-0.75
5S_F1G5VAE02HY6UF	BQ160045	5AS
5S_F1G5VAE02GJYEQ	BF293016	5AS3-0.75-0.98
5S_F1G5VAE02HGO5B	CD491905	5AL10-0.57-0.78
5S_F1G5VAE02FQJWT	CD490625	5AS1-0.40-0.75
5S_F1G5VAE02JWMKX	BQ162207	C-5AL10-0.57*
5S_F1G5VAE02HAX2V	BM137384	5AL17-0.78-0.87
5S_F1G5VAE02JIJB1	BQ160154	5AS1-0.40-1.00*
5S_F1G5VAE02JG8VZ	BE499166	5AS3-0.75-0.98
5S_F1G5VAE02HA134	BG263803	C-5AS3-0.75*
5S_F1G5VAE02JYL9F	BQ166587	C-5AS3-0.75*
5S_F1G5VAE02G16AQ	CD490979	C-5AS3-0.75*
5S_F1G5VAE02JFVWE	BQ159640	5AS7/10-0.98-1.00
5S_F1G5VAE02JIDKU	CD454316	5AS3-0.75-0.98
5S_F1G5VAE02FRL9E	CD452556	5AS1-0.40-0.75
5S_F1G5VAE02ITA8P	BQ170900	5AS
5S_F1G5VAE02GH4FJ	BQ168756	5AS1-0.40-0.75
5S_F1G5VAE02FIG4O	BF484212	5AS3-0.75-0.98
5S_F1G5VAE02IH8W4	CD452815	5AS1-0.40-0.75
5S_F1G5VAE02GYLWH	BE495184	C-5AS1-0.40
5S_F1G5VAE02HHRY2	BQ172377	5AS1-0.40-0.75
5S_F1G5VAE02GYG1X	BQ171682	5AS3-0.75-0.98
5S_F1G5VAE02GXF3D	BQ162519	5AL10-0.57-0.78
5S_F1G5VAE02GO1KV	BF474700	5AS1-0.40-0.75
5S_F1G5VAE02J5IZ7	CD454316	5AS3-0.75-0.98
5S_F1G5VAE02G95VP	BQ171753	5AL23-0.87-1.00
5S_F1G5VAE02HQTGF	BE495184	C-5AS1-0.40
5S_F1G5VAE02GJ39G	BF484701	5AS3-0.75-0.98
5S_F1G5VAE02F61GZ	BQ169853	5AL10-0.57-0.78
5S_F1G5VAE02JKH46	BE499166	5AS3-0.75-0.98
5S_F1G5VAE02II1IB	BQ168896	5AS3-0.75-0.98
5S_F1G5VAE02JW7BN	BQ161622	5AS3-0.75-0.98
5S_F1G5VAE02GSZYB	BE490728	5AS3-0.75-0.98
5S_F1G5VAE02GBZK0	CD490625	5AS1-0.40-0.75
5S_F1G5VAE02HF9PX	BE590970	5AL12-0.35-0.57
5S_F1G5VAE02IKU8F	BE636795	5AS1-0.40-0.75
5S_F1G5VAE02F03BE	BG607697	5AS3-0.75-0.98
5S_F1G5VAE02I0BNK	BQ161441	5AS3-0.75-0.98
5S_F1G5VAE02HUILK	BQ167876	5AS1-0.40-0.75
5S_F1G5VAE02I34AD	BE494055	5AL10-0.57-0.78
5S_F1G5VAE02IPQ3J	CD452967	5AS1-0.40-0.75
5S_F1G5VAE02GQVE4	BQ161531	5AS
5S_F1G5VAE02J43QU	BG275074	5AL
5S_F1G5VAE02HH8FZ	BQ168958	5AS3-0.75-0.98
5S_F1G5VAE02JGX08	BE399939	C-5AL10-0.57*
5S_F1G5VAE02H6BNU	BE585732	5AS3-0.75-0.98
5S_F1G5VAE02IPH2A	BQ170299	5AS3-0.75-0.98
5S_F1G5VAE02F481H	CD454808	5AS3-0.75-0.98
5S_F1G5VAE02JX3K4	BE423829	5AS3-0.75-0.98
5S_F1G5VAE02JC064	CD490625	5AS1-0.40-0.75
5S_F1G5VAE02I90WU	BQ168778	C-5AS1-0.40
5S_F1G5VAE02IT6WD	BF478950	5AL12-0.35-0.57
5S_F1G5VAE02HV6KQ	BE399966	5AS7/10-0.98-1.00
5S_F1G5VAE02FZNQP	CD492104	5AS3-0.75-0.98
5S_F1G5VAE02ITS0P	CD452967	5AS1-0.40-0.75
5S_F1G5VAE02H50KU	BQ172377	5AS1-0.40-0.75
5S_F1G5VAE02HGU2X	BE404603
5S_F1G5VAE02JK3JW	BQ170865	5AS3-0.75-0.98
5S_F1G5VAE02G7VQ2	CD454415	5AS3-0.75-0.98
5S_F1G5VAE02JFMY0	BG607866	5AS1-0.40-0.75
5S_F1G5VAE02GUAX7	BQ169084	5AL10-0.57-0.78
5S_F1G5VAE02FQBPD	BG607376	5AS3-0.75-0.98
5S_F1G5VAE02H8IM4	CD454154	5AS1-0.40-0.75
5S_F1G5VAE02G9EHD	BQ166826	5AS1-0.40-0.75
5S_F1G5VAE02FU14G	BG263528	C-5AS3-0.75*
5S_F1G5VAE02GY3NG	BE495896	5AS
5S_F1G5VAE02FPOS0	BE497365
5S_F1G5VAE02F8WKK	BG313878	5AS1-0.40-0.75
5S_F1G5VAE02HLBKF	BF484536	5AS3-0.75-0.98
5S_F1G5VAE02IIOKD	BE606988	5AL12-0.35-0.57
5S_F1G5VAE02JABWL	BE499458	5AS3-0.75-0.98
5S_F1G5VAE02JXTBL	CD454064	5AS3-0.75-0.98
5S_F1G5VAE02IN7OT	BG607866	5AS1-0.40-0.75
5S_F1G5VAE02JJUBN	BF482723	5AS3-0.75-0.98
5S_F1G5VAE02I04NH	CD453636	5AS1-0.40-1.00*
5S_F1G5VAE02IMB24	BE443466	C-5AS1-0.40
5S_F1G5VAE02GN7D7	BQ171429	5AS3-0.75-0.98
5S_F1G5VAE02HP2BC	BF484212	5AS3-0.75-0.98
5S_F1G5VAE02HCJ1S	BQ170351	5AL
5S_F1G5VAE02IKLG7	BG313703	5AS3-0.75-0.98
5S_F1G5VAE02GK5MP	BE443751	5AS3-0.75-0.98
5S_F1G5VAE02GC6KU	CD373701	5AL23-0.87-1.00
5S_F1G5VAE02F7GSE	BQ167084	5AS1-0.40-0.75
5S_F1G5VAE02FUAC6	BE606945	C-5AS3-0.75*
5S_F1G5VAE02GB6ZC	BE471089	5AL10-0.57-0.78
5S_F1G5VAE02J4A3C	BF474700	5AS1-0.40-0.75
5S_F1G5VAE02H94CF	BE404135	5AS3-0.75-0.98
5S_F1G5VAE02IW9DS	CD490475	5AS7/10-0.98-1.00
5S_F1G5VAE02IUADM	CD453390	C-5AL10-0.57*
5S_F1G5VAE02FHOEY	BE604728	C-5AL10-0.57*
5S_F1G5VAE02IQLHF	BF482399	5AS3-0.75-1.00*
5S_F1G5VAE02FY7F3	BQ170620	5AS7/10-0.98-1.00
5S_F1G5VAE02FR7NP	CD453636	5AS1-0.40-1.00*
5S_F1G5VAE02J3ENZ	CD492104	5AS3-0.75-0.98
5S_F1G5VAE02GMAUH	BM137377	5AS3-0.75-0.98
5S_F1G5VAE02H6H4Y	BE604729	C-5AS1-0.40
5S_F1G5VAE02IY2QE	CD454336	5AS3-0.75-1.00*
5S_F1G5VAE02GUTJU	BQ162519	5AL10-0.57-0.78
5S_F1G5VAE02JWM4J	BF474700	5AS1-0.40-0.75
5S_F1G5VAE02I2T6W	CD454699	5AS3-0.75-0.98
5S_F1G5VAE02HJPJO	BF473571	5AS3-0.75-0.98
5S_F1G5VAE02HXJLW	BQ167107	5AS1-0.40-0.75
5S_F1G5VAE02G56MW	BE443334	5AS1-0.40-0.75
5S_F1G5VAE02I58OW	BQ161622	5AS3-0.75-0.98
5S_F1G5VAE02HJSHI	BQ167639	5AS3-0.75-0.98
5S_F1G5VAE02FT3E8	BE425161	C-5AS1-0.40
5S_F1G5VAE02H9OW3	BF292161	5AL10-0.57-0.78
5S_F1G5VAE02G9N83	BQ487412	5AS3-0.75-0.98
5S_F1G5VAE02HRDS7	BE499166	5AS3-0.75-0.98
5S_F1G5VAE02HV0JD	BE500291	5AS1-0.40-0.75
5S_F1G5VAE02FS0SW	BQ171429	5AS3-0.75-0.98
5S_F1G5VAE02H9LZ4	BE404135	5AS3-0.75-0.98
5S_F1G5VAE02F0CTK	BE405614	5AS3-0.75-0.98
5S_F1G5VAE02FK4JI	BE497554	C-5AL10-0.57*
5S_F1G5VAE02FIN6T	BE404490	5AS1-0.40-0.75
5S_F1G5VAE02JSGQM	BF429127
5S_F1G5VAE02IFIKJ	BE591178	5AS3-0.75-0.98
5S_F1G5VAE02I2X96	BF482318
5S_F1G5VAE02H3C4H	BQ170616	C-5AL12-0.35
5S_F1G5VAE02GNXTE	BQ171680	5AS3-0.75-0.98
5S_F1G5VAE02GTOQ4	BE444201	5AL12-0.35-0.57
5S_F1G5VAE02IHEK3	BQ166587	C-5AS3-0.75*
5S_F1G5VAE02IXPQ5	BE495195	5AS1-0.40-1.00*
5S_F1G5VAE02H1Y50	BE405614	5AS3-0.75-0.98
5S_F1G5VAE02H3G19	BE494952	5AS1-0.40-1.00*
5S_F1G5VAE02HXBUR	BF484065	C-5AS1-0.40
5S_F1G5VAE02I8MIV	BQ160515	5AL12-0.35-0.87*
5S_F1G5VAE02G8SQF	BF291672	5AL10-0.57-0.78
5S_F1G5VAE02G4OV7	BE498656	C-5AL17-0.78*
5S_F1G5VAE02I5WQW	BQ162307	C-5AL10-0.57*
5S_F1G5VAE02JM7W5	BQ160504	5AS3-0.75-1.00*
5S_F1G5VAE02FUVSG	CD452948	5AS3-0.75-0.98
5S_F1G5VAE02I6W8B	BF292081	5AS7/10-0.98-1.00
5S_F1G5VAE02IZ92C	CD454892	5AS
5S_F1G5VAE02HAXFB	CD452967	5AS1-0.40-0.75
5S_F1G5VAE02FRWYP	BQ168841	5AS1-0.40-0.75
5S_F1G5VAE02G9GU4	CD452948	5AS3-0.75-0.98
5S_F1G5VAE02ICB3T	BQ170500	C-5AS1-0.40
5S_F1G5VAE02GDP6F	BF482671	5AS3-0.75-0.98
5S_F1G5VAE02IXTT3	BQ171413	5AS3-0.75-0.98
5S_F1G5VAE02HUZKU	BQ161622	5AS3-0.75-0.98
5S_F1G5VAE02IJ06Q	BE404135	5AS3-0.75-0.98
5S_F1G5VAE02JJIFH	BE495896	5AS
5S_F1G5VAE02HS3MZ	CD454087	5AS3-0.75-0.98
5S_F1G5VAE02G1USP	BF482399	5AS3-0.75-1.00*
5S_F1G5VAE02HEQJI	BQ159507	C-5AS1-0.40
5S_F1G5VAE02GJATA	BQ167876	5AS1-0.40-0.75
5S_F1G5VAE02G5NUI	BE494952	5AS1-0.40-1.00*
5S_F1G5VAE02G35KN	CD373593	C-5AS1-0.40
5S_F1G5VAE02FPZ03	BE444377	5AS1-0.40-0.75
5S_F1G5VAE02IR1LW	CD454699	5AS3-0.75-0.98
5S_F1G5VAE02GO4EG	BE403518	C-5AS1-0.40
5S_F1G5VAE02IUH4O	BM140542	C-5AL10-0.57*
5S_F1G5VAE02HUU4Y	BQ487367	5AS3-0.75-0.98
5S_F1IZ1KN01DQ1W7	CD452967	5AS1-0.40-0.75
5S_F1IZ1KN01CQ1T9	CD452484	5AL23-0.87-1.00
5S_F1IZ1KN01D0MG1	BQ169084	5AL10-0.57-0.78
5S_F1IZ1KN01C5AM6	CD452556	5AS1-0.40-0.75
5S_F1IZ1KN01A9FQ3	BE443466	C-5AS1-0.40
5S_F1IZ1KN01EMEYE	BQ170351	5AL
5S_F1IZ1KN01B8HOW	BQ162366	C-5AL10-0.57*
5S_F1IZ1KN01DR5T4	BE494055	5AL10-0.57-0.78
5S_F1IZ1KN01D3A6M	BQ160076	5AL10-0.57-0.78
5S_F1IZ1KN01AOGO0	BE606705	5AS3-0.75-0.98
5S_F1IZ1KN01D1ICX	BF484065	C-5AS1-0.40
5S_F1IZ1KN01AIBX3	BQ160118	C-5AS1-0.40
5S_F1IZ1KN01AT2OW	BE498665	5AS
5S_F1IZ1KN01B1ADF	BQ169857	5AS3-0.75-0.98
5S_F1IZ1KN01CQOLF	BQ168394	5AS3-0.75-0.98
5S_F1IZ1KN01D0BN0	BQ294679	5AS3-0.75-0.98
5S_F1IZ1KN01BPGQ8	BQ161622	5AS3-0.75-0.98
5S_F1IZ1KN01AJ51R	BE636954	5AS7/10-0.98-1.00
5S_F1IZ1KN01B48QV	BQ168896	5AS3-0.75-0.98
5S_F1IZ1KN01BU2RH	BE604904	5AS1-0.40-0.75
5S_F1IZ1KN01DJKHG	BF482723	5AS3-0.75-0.98
5S_F1IZ1KN01DSC7G	CD454892	5AS
5S_F1IZ1KN01CZ5LJ	BF291857	C-5AS1-0.40
5S_F1IZ1KN01BFPM5	CD492234	5AS3-0.75-0.98
5S_F1IZ1KN01CNFDD	BE606654	C-5AS1-0.40
5S_F1IZ1KN01EH76Z	CD452556	5AS1-0.40-0.75
5S_F1IZ1KN01CG403	BE490728	5AS3-0.75-0.98
5S_F1IZ1KN01C62OG	CD454064	5AS3-0.75-0.98
5S_F1IZ1KN01AZ1EW	BQ161441	5AS3-0.75-0.98
5S_F1IZ1KN01ARF5G	BF145701	C-5AL10-0.57*
5S_F1IZ1KN01BJADL	BE490781	C-5AS3-0.75*
5S_F1IZ1KN01A3JAY	BQ168394	5AS3-0.75-0.98
5S_F1IZ1KN01C79XL	CD453401	5AS3-0.75-0.98
5S_F1IZ1KN01D7X34	BM137377	5AS3-0.75-0.98
5S_F1IZ1KN01EPI0A	BE499166	5AS3-0.75-0.98
5S_F1IZ1KN01CLAZS	CD373700	C-5AL12-0.35
5S_F1IZ1KN01DX2ET	BQ171413	5AS3-0.75-0.98
5S_F1IZ1KN01A6EUL	BG607866	5AS1-0.40-0.75
5S_F1IZ1KN01BG2GR	BQ171753	5AL23-0.87-1.00
5S_F1IZ1KN01BI1VL	BQ170320	C-5AL10-0.57*
5S_F1IZ1KN01CAD8C	BF484536	5AS3-0.75-0.98
5S_F1IZ1KN01CNR4C	CD491759	C-5AS3-0.75*
5S_F1IZ1KN01AR9DM	BQ171728	5AS3-0.75-0.98
5S_F1IZ1KN01DQ7FS	BF484701	5AS3-0.75-0.98
5S_F1IZ1KN01E0K42	BE438296	5AS1-0.40-0.75
5S_F1IZ1KN01BP4C3	BE444377	5AS1-0.40-0.75
5S_F1IZ1KN01CFK88	BQ171612	5AS1-0.40-0.75
5S_F1IZ1KN01BW47G	BF474606	5AS3-0.75-0.98
5S_F1IZ1KN01EGBQT	BE444201	5AL12-0.35-0.57
5S_F1IZ1KN01AEIY7	BQ169505	C-5AS1-0.40
5S_F1IZ1KN01ERJM9	BQ166826	5AS1-0.40-0.75
5S_F1IZ1KN01BOVS2	BF484065	C-5AS1-0.40
5S_F1IZ1KN01DK941	BF484212	5AS3-0.75-0.98
5S_F1IZ1KN01BW5AW	BF474700	5AS1-0.40-0.75
5S_F1IZ1KN01CJ7OD	CD492104	5AS3-0.75-0.98
5S_F1IZ1KN01DQ432	BQ171612	5AS1-0.40-0.75
5S_F1IZ1KN01BOV9R	BE500291	5AS1-0.40-0.75
5S_F1IZ1KN01ESTK7	BF482399	5AS3-0.75-1.00*
5S_F1IZ1KN01D7CN6	BQ168841	5AS1-0.40-0.75
5S_F1IZ1KN01B89FL	BQ160154	5AS1-0.40-1.00*
5S_F1IZ1KN01EFG2H	CD454699	5AS3-0.75-0.98
5S_F1IZ1KN01AT59G	CD452948	5AS3-0.75-0.98
5S_F1IZ1KN01BUEWX	BF145701	C-5AL10-0.57*
5S_F1IZ1KN01AL0Y5	BQ162207	C-5AL10-0.57*
5S_F1IZ1KN01BGMAW	BE424034	C-5AS1-0.40
5S_F1IZ1KN01ED17J	BG263528	C-5AS3-0.75*
5S_F1IZ1KN01C5GNR	CD373604	5AS3-0.75-0.98
5S_F1IZ1KN01AMHD1	BM137377	5AS3-0.75-0.98
5S_F1IZ1KN01AP5PN	BQ167107	5AS1-0.40-0.75
5S_F1IZ1KN01A5NL8	BQ169823	C-5AS3-0.75*
5S_F1IZ1KN01CK2JN	CD490979	C-5AS3-0.75*
5S_F1IZ1KN01CPQI7	BE494055	5AL10-0.57-0.78
5S_F1IZ1KN01AN1J9	BG607866	5AS1-0.40-0.75
5S_F1IZ1KN01EZ10V	BE404135	5AS3-0.75-0.98
5S_F1IZ1KN01ALXLE	CD454154	5AS1-0.40-0.75
5S_F1IZ1KN01COF5O	BE406506
5S_F1IZ1KN01DSGJV	BG313707	5AS1-0.40-0.75
5S_F1IZ1KN01AGPO0	BF201102	5AS3-0.75-0.98
5S_F1IZ1KN01AX1L7	BF145527	C-5AS1-0.40
5S_F1IZ1KN01E18DX	BE604823	C-5AL10-0.57*
5S_F1IZ1KN01DX1QG	BQ170351	5AL
5S_F1IZ1KN01CLWG5	BQ171874
5S_F1IZ1KN01BZE1Z	CD454087	5AS3-0.75-0.98
5S_F1IZ1KN01DBCIJ	BE496976	5AS3-0.75-0.98
5S_F1IZ1KN01CIFMV	BQ171874
5S_F1IZ1KN01D9A18	BQ159640	5AS7/10-0.98-1.00
5S_F1IZ1KN01A4WSD	BG313707	5AS1-0.40-0.75
5S_F1IZ1KN01CQEIJ	BG607697	5AS3-0.75-0.98
5S_F1IZ1KN01B5GYH	BQ171874
5S_F1IZ1KN01C3EVG	BE490408	C-5AS3-0.75*
5S_F1IZ1KN01CUT7J	BE443426	C-5AS1-0.40
5S_F1IZ1KN01A0N8U	BE498921	5AL23-0.87-1.00
5S_F1IZ1KN01D15T3	BG263803	C-5AS3-0.75*
5S_F1IZ1KN01DGWVQ	CD373593	C-5AS1-0.40
5S_F1IZ1KN01ES7PE	BQ171682	5AS3-0.75-0.98
5S_F1IZ1KN01EXHP2	BE495195	5AS1-0.40-1.00*
5S_F1IZ1KN01DBDE1	CD453401	5AS3-0.75-0.98
5S_F1IZ1KN01CNK6B	BQ168756	5AS1-0.40-0.75
5S_F1IZ1KN01BNO9G	BF484065	C-5AS1-0.40
5S_F1IZ1KN01B88LP	BE494952	5AS1-0.40-1.00*
5S_F1IZ1KN01BPU3X	BQ159640	5AS7/10-0.98-1.00
5S_F1IZ1KN01AUH30	BE445181	5AS1-0.40-0.75
5S_F1IZ1KN01AILVI	BQ160504	5AS3-0.75-1.00*
5S_F1IZ1KN01EEHJD	BE591734	5AS3-0.75-0.98
5S_F1IZ1KN01CR8AQ	BE444377	5AS1-0.40-0.75
5S_F1IZ1KN01DBFCU	BF484212	5AS3-0.75-0.98
5S_F1IZ1KN01DOLO2	BF484731	5AS1-0.40-0.75
5S_F1IZ1KN01AWEM2	BE591275	5AS3-0.75-0.98
5S_F1IZ1KN01BDOS5	BE494055	5AL10-0.57-0.78
5S_F1IZ1KN01BNJY6	BG313878	5AS1-0.40-0.75
5S_F1IZ1KN01BIIJS	CD452608	5AS1-0.40-0.75
5S_F1IZ1KN01EH5B2	CD454154	5AS1-0.40-0.75
5S_F1IZ1KN01E05TH	BQ161405	C-5AS1-0.40
5S_F1IZ1KN01D238K	BQ162786	5AL17-0.78-0.87
5S_F1IZ1KN01BY8BH	BQ171413	5AS3-0.75-0.98
5S_F1IZ1KN01ALD5X	BF429127
5S_F1IZ1KN01AC8CA	BQ162302	5AS3-0.75-0.98
5S_F1IZ1KN01BDNK4	CD452948	5AS3-0.75-0.98
5S_F1IZ1KN01BV8J9	BM138279	5AL
5S_F1IZ1KN01CCIQE	BQ162302	5AS3-0.75-0.98
5S_F1IZ1KN01DZX8Y	BQ169177	5AS3-0.75-0.98
5S_F1IZ1KN01AM1TD	BE591734	5AS3-0.75-0.98
5S_F1IZ1KN01DW4NJ	BG607866	5AS1-0.40-0.75
5S_F1IZ1KN01CAWAF	CD490571	5AS3-0.75-0.98
5S_F1IZ1KN01DFUTQ	BQ168258	5AS7/10-0.98-1.00
5S_F1IZ1KN01B8PUB	BG606847	5AS1-0.40-0.75
5S_F1IZ1KN01DOLAO	BG607866	5AS1-0.40-0.75
5S_F1IZ1KN01BH424	BG607866	5AS1-0.40-0.75
5S_F1IZ1KN01B9RRV	CD452967	5AS1-0.40-0.75
5S_F1IZ1KN01ER5YZ	CD373555	5AL12-0.35-0.57
5S_F1IZ1KN01DX3RE	BM140542	C-5AL10-0.57*
5S_F1IZ1KN01DR3MU	BE498933	5AL12-0.35-0.57
5S_F1IZ1KN01CHYSG	BQ170900	5AS
5S_F1IZ1KN01DGF30	BE585732	5AS3-0.75-0.98
5S_F1IZ1KN01DUUVZ	BE404135	5AS3-0.75-0.98
5S_F1IZ1KN01AQAMA	BE404894	5AS3-0.75-0.98
5S_F1IZ1KN01E3ID8	CD454048	C-5AL17-0.78*
5S_F1IZ1KN01BZ6K9	BE403518	C-5AS1-0.40
5S_F1IZ1KN01A7HCZ	BQ168258	5AS7/10-0.98-1.00
5S_F1IZ1KN01BRUP2	CD373604	5AS3-0.75-0.98
5S_F1IZ1KN01E2IRY	BE497093	5AS3-0.75-0.98
5S_F1IZ1KN01DFM18	BE636795	5AS1-0.40-0.75
5S_F1IZ1KN01CROG3	BE444854	5AS3-0.75-0.98
5S_F1IZ1KN01EEBGR	BE636954	5AS7/10-0.98-1.00
5S_F1IZ1KN01EOC2Y	BE498656	C-5AL17-0.78*
5S_F1IZ1KN01AISOD	BQ487367	5AS3-0.75-0.98
5S_F1IZ1KN01AHJC3	BE606705	5AS3-0.75-0.98
5S_F1IZ1KN01AYGWZ	BG314062	5AS1-0.40-0.75
5S_F1IZ1KN01C90TQ	BE591003	5AS3-0.75-0.98
5S_F1IZ1KN01C5MYW	BE604729	C-5AS1-0.40
5S_F1IZ1KN01EBAQ4	BF484065	C-5AS1-0.40
5S_F1IZ1KN01D3NCG	BQ171123	5AS3-0.75-0.98
5S_F1IZ1KN01ECNTP	BQ171728	5AS3-0.75-0.98
5S_F1IZ1KN01EE7D4	BQ168669	5AS1-0.40-0.75
5S_F1IZ1KN01D5SW3	BG606337	5AS3-0.75-0.98
5S_F1IZ1KN01CLS68	BG604740	5AS1-0.40-0.75
5S_F1IZ1KN01AE9IU	BQ161646	5AS3-0.75-0.98
5S_F1IZ1KN01ENDEA	BQ166667	5AL12-0.35-0.57
5S_F1IZ1KN01EOVJZ	BE604823	C-5AL10-0.57*
5S_F1IZ1KN01BXT7K	BE403373	5AS3-0.75-0.98
5S_F1IZ1KN01CU3YO	CD373701	5AL23-0.87-1.00
5S_F1IZ1KN01BL9Z2	BF483482	5AS3-0.75-0.98
5S_F1IZ1KN01A5M5E	BE606654	C-5AS1-0.40
5S_F1IZ1KN01ARVMP	CD491691	5AS3-0.75-0.98
5S_F1IZ1KN01B2WNJ	BQ171612	5AS1-0.40-0.75
5S_F1IZ1KN01B8S38	CD453257	5AS7/10-0.98-1.00
5S_F1IZ1KN01AKC7F	CD454154	5AS1-0.40-0.75
5S_F1IZ1KN01ECFB9	BQ160154	5AS1-0.40-1.00*
5S_F1IZ1KN01BPJ6Z	BE425161	C-5AS1-0.40
5S_F1IZ1KN01EK2L9	CD491659	5AS3-0.75-0.98
5S_F1IZ1KN01D5NAS	BE591974	5AS1-0.40-0.75
5S_F1IZ1KN01A3W0W	BE406557	5AL23-0.87-1.00
5S_F1IZ1KN01CBF4O	BE495195	5AS1-0.40-1.00*
5S_F1IZ1KN01A2GMR	BQ294679	5AS3-0.75-0.98
5S_F1IZ1KN01AI7N0	BE590970	5AL12-0.35-0.57
5S_F1IZ1KN01CY2OW	BQ161405	C-5AS1-0.40
5S_F1IZ1KN01ARSUT	BQ170500	C-5AS1-0.40
5S_F1IZ1KN01CHKFT	BE443751	5AS3-0.75-0.98
5S_F1IZ1KN01BP61Q	BG263803	C-5AS3-0.75*
5S_F1IZ1KN01BW649	BF291333	C-5AS3-0.75*
5S_F1IZ1KN01CRP5W	BE443751	5AS3-0.75-0.98
5S_F1IZ1KN01DX0GQ	BM135412	C-5AL10-0.57*
5S_F1IZ1KN02H5TNU	BQ168778	C-5AS1-0.40
5S_F1IZ1KN02HMAJE	CD452967	5AS1-0.40-0.75
5S_F1IZ1KN02JBA9A	BE636954	5AS7/10-0.98-1.00
5S_F1IZ1KN02IZ1L7	BQ169482	C-5AS1-0.40
5S_F1IZ1KN02IVSYP	BQ171612	5AS1-0.40-0.75
5S_F1IZ1KN02JFRY4	BG314062	5AS1-0.40-0.75
5S_F1IZ1KN02IH4HY	CD453401	5AS3-0.75-0.98
5S_F1IZ1KN02I1F75	BE591178	5AS3-0.75-0.98
5S_F1IZ1KN02GO4GP	BE495195	5AS1-0.40-1.00*
5S_F1IZ1KN02IHBVN	BF429127
5S_F1IZ1KN02F7ZD2	BQ282249	C-5AS3-0.75*
5S_F1IZ1KN02HF937	BG607697	5AS3-0.75-0.98
5S_F1IZ1KN02IGIH3	BQ161629	5AL17-0.78-0.87
5S_F1IZ1KN02I06DU	BE591215	C-5AL10-0.57*
5S_F1IZ1KN02F6CBU	BQ162267	5AS3-0.75-0.98
5S_F1IZ1KN02JEGEC	BG607866	5AS1-0.40-0.75
5S_F1IZ1KN02J1WD2	BE490408	C-5AS3-0.75*
5S_F1IZ1KN02JMK1Y	BG607866	5AS1-0.40-0.75
5S_F1IZ1KN02IYCPR	BQ168778	C-5AS1-0.40
5S_F1IZ1KN02I0K32	BE403556	C-5AL12-0.35
5S_F1IZ1KN02GSSW6	BF474700	5AS1-0.40-0.75
5S_F1IZ1KN02H9FDT	CD373593	C-5AS1-0.40
5S_F1IZ1KN02G8NUY	CD373604	5AS3-0.75-0.98
5S_F1IZ1KN02H5U9Z	BQ159507	C-5AS1-0.40
5S_F1IZ1KN02GE33W	BQ171922	5AS1-0.40-0.75
5S_F1IZ1KN02FNMKT	BQ161629	5AL17-0.78-0.87
5S_F1IZ1KN02IU37W	CD491691	5AS3-0.75-0.98
5S_F1IZ1KN02HZF6N	BQ162732	5AS7/10-0.98-1.00
5S_F1IZ1KN02GVS85	BE604904	5AS1-0.40-0.75
5S_F1IZ1KN02F6798	BF485298	5AS3-0.75-0.98
5S_F1IZ1KN02JS6X8	CD452556	5AS1-0.40-0.75
5S_F1IZ1KN02GI39G	BQ161629	5AL17-0.78-0.87
5S_F1IZ1KN02H84HS	BQ159676	5AS3-0.75-0.98
5S_F1IZ1KN02F5CC7	BQ171728	5AS3-0.75-0.98
5S_F1IZ1KN02IHNZI	BE494055	5AL10-0.57-0.78
5S_F1IZ1KN02I6YPR	BF145701	C-5AL10-0.57*
5S_F1IZ1KN02FTCB9	BG607757	5AS3-0.75-0.98
5S_F1IZ1KN02I3B6N	BQ162207	C-5AL10-0.57*
5S_F1IZ1KN02GOSQ9	CD492115	5AS1-0.40-0.75
5S_F1IZ1KN02F0RFV	BG607697	5AS3-0.75-0.98
5S_F1IZ1KN02F76QF	CD454892	5AS
5S_F1IZ1KN02ITJQU	BE404135	5AS3-0.75-0.98
5S_F1IZ1KN02H0M8N	BF202742	C-5AS1-0.40
5S_F1IZ1KN02I6SCX	BE500291	5AS1-0.40-0.75
5S_F1IZ1KN02HH6BM	BQ170351	5AL
5S_F1IZ1KN02HP3S9	CD453390	C-5AL10-0.57*
5S_F1IZ1KN02FZ3G5	BQ171433	5AL10-0.57-0.78
5S_F1IZ1KN02IL2JD	BE498768	5AS1-0.40-0.75
5S_F1IZ1KN02HXKRK	BQ171429	5AS3-0.75-0.98
5S_F1IZ1KN02I2WSZ	BQ159507	C-5AS1-0.40
5S_F1IZ1KN02FUKWZ	BG607866	5AS1-0.40-0.75
5S_F1IZ1KN02FYDD5	CD454147	5AS3-0.75-0.98
5S_F1IZ1KN02IU2F1	BE585732	5AS3-0.75-0.98
5S_F1IZ1KN02JCAJ0	BE495184	C-5AS1-0.40
5S_F1IZ1KN02HMROT	BQ168669	5AS1-0.40-0.75
5S_F1IZ1KN02HWFW4	BQ167876	5AS1-0.40-0.75
5S_F1IZ1KN02FQUAJ	BE494952	5AS1-0.40-1.00*
5S_F1IZ1KN02FQ1YQ	BQ487367	5AS3-0.75-0.98
5S_F1IZ1KN02JGWNA	BQ168896	5AS3-0.75-0.98
5S_F1IZ1KN02ITYO1	CD454154	5AS1-0.40-0.75
5S_F1IZ1KN02I0FIS	BQ161622	5AS3-0.75-0.98
5S_F1IZ1KN02HDTDY	BG607697	5AS3-0.75-0.98
5S_F1IZ1KN02JA5RE	BQ167501	5AS3-0.75-0.98
5S_F1IZ1KN02HAVM6	BM137384	5AL17-0.78-0.87
5S_F1IZ1KN02JLNFP	BM140542	C-5AL10-0.57*
5S_F1IZ1KN02IVW8B	BE438296	5AS1-0.40-0.75
5S_F1IZ1KN02HKPW3	BQ168896	5AS3-0.75-0.98
5S_F1IZ1KN02HAB6A	CD454087	5AS3-0.75-0.98
5S_F1IZ1KN02F1TCG	BF292081	5AS7/10-0.98-1.00
5S_F1IZ1KN02F9EJ0	BE605088	5AL23-0.87-1.00
5S_F1IZ1KN02HLMY9	BE445181	5AS1-0.40-0.75
5S_F1IZ1KN02GV5JU	BE424034	C-5AS1-0.40
5S_F1IZ1KN02JZ1G5	BF293655	C-5AL10-0.57*
5S_F1IZ1KN02JWIVW	BQ170900	5AS
5S_F1IZ1KN02IEK52	BM140542	C-5AL10-0.57*
5S_F1IZ1KN02HP91O	BQ162302	5AS3-0.75-0.98
5S_F1IZ1KN02H3ZK5	BQ171413	5AS3-0.75-0.98
5S_F1IZ1KN02JAAZE	CD492157	5AS1-0.40-0.75
5S_F1IZ1KN02G4ILH	BQ162302	5AS3-0.75-0.98
5S_F1IZ1KN02HGDYT	CD454316	5AS3-0.75-0.98
5S_F1IZ1KN02FOC2Q	CD452815	5AS1-0.40-0.75
5S_F1IZ1KN02JBVU2	BG314328	5AS3-0.75-0.98
5S_F1IZ1KN02JTVCZ	BE604729	C-5AS1-0.40
5S_F1IZ1KN02FJ3K9	BE591974	5AS1-0.40-0.75
5S_F1IZ1KN02GN1O2	BG607866	5AS1-0.40-0.75
5S_F1IZ1KN02GVE9T	BE490408	C-5AS3-0.75*
5S_F1IZ1KN02IZWS0	BE445181	5AS1-0.40-0.75
5S_F1IZ1KN02GPVG7	BQ487412	5AS3-0.75-0.98
5S_F1IZ1KN02GC72T	BF484701	5AS3-0.75-0.98
5S_F1IZ1KN02GUCN7	BE404894	5AS3-0.75-0.98
5S_F1IZ1KN02ITM1G	BQ161622	5AS3-0.75-0.98
5S_F1IZ1KN02JEH0I	BQ159507	C-5AS1-0.40
5S_F1IZ1KN02JJMLK	BF484536	5AS3-0.75-0.98
5S_F1IZ1KN02FEPTP	BM137377	5AS3-0.75-0.98
5S_F1IZ1KN02G76OK	BQ169152	C-5AL10-0.57*
5S_F1IZ1KN02JO0OV	BE591275	5AS3-0.75-0.98
5S_F1IZ1KN02JDT0D	BE495184	C-5AS1-0.40
5S_F1IZ1KN02HPAD3	CD373555	5AL12-0.35-0.57
5S_F1IZ1KN02G8R05	CD373593	C-5AS1-0.40
5S_F1IZ1KN02JCG22	BQ168258	5AS7/10-0.98-1.00
5S_F1IZ1KN02ITSKU	BQ487367	5AS3-0.75-0.98
5S_F1IZ1KN02JYCS5	BQ171922	5AS1-0.40-0.75
5S_F1IZ1KN02IZOZU	BF292091	5AS3-0.75-0.98
5S_F1IZ1KN02IJV6U	BF485298	5AS3-0.75-0.98
5S_F1IZ1KN02IX7OK	BG606847	5AS1-0.40-0.75
5S_F1IZ1KN02IWE61	CD453636	5AS1-0.40-1.00*
5S_F1IZ1KN02H3541	BF474606	5AS3-0.75-0.98
5S_F1IZ1KN02FE72D	BQ161574	C-5AS3-0.75*
5S_F1IZ1KN02HHKWF	BQ171429	5AS3-0.75-0.98
5S_F1IZ1KN02HHYQD	BG607866	5AS1-0.40-0.75
5S_F1IZ1KN02GV57D	BQ167205	5AS3-0.75-0.98
5S_F1IZ1KN02HPDR0	BG275074	5AL
5S_F1IZ1KN02F5TLR	CD452815	5AS1-0.40-0.75
5S_F1IZ1KN02HK4GC	BQ170299	5AS3-0.75-0.98
5S_F1IZ1KN02I1HZ0	BQ159640	5AS7/10-0.98-1.00
5S_F1IZ1KN02HO9EL	BQ167107	5AS1-0.40-0.75
5S_F1IZ1KN02GS6V4	BQ169857	5AS3-0.75-0.98
5S_F1IZ1KN02JSRRX	BE495184	C-5AS1-0.40
5S_F1IZ1KN02GDX20	BQ170865	5AS3-0.75-0.98
5S_F1IZ1KN02FQGYX	CD491691	5AS3-0.75-0.98
5S_F1IZ1KN02F1P95	BG263528	C-5AS3-0.75*
5S_F1IZ1KN02JEA23	BE406557	5AL23-0.87-1.00
5S_F1IZ1KN02JRYC2	BE444682	5AS3-0.75-0.98
5S_F1IZ1KN02G6VU4	CD491759	C-5AS3-0.75*
5S_F1IZ1KN02FF801	BQ159676	5AS3-0.75-0.98
5S_F1IZ1KN02GFG2U	CD491691	5AS3-0.75-0.98
5S_F1IZ1KN02FYM3Z	CD454087	5AS3-0.75-0.98
5S_F1IZ1KN02H1XHX	CD454316	5AS3-0.75-0.98
5S_F1IZ1KN02GZ2IE	BE404610	5AL23-0.87-1.00
5S_F1IZ1KN02HOM3K	BQ168778	C-5AS1-0.40
5S_F1IZ1KN02FHVNM	BE637485	5AS3-0.75-0.98
5S_F1IZ1KN02HDD1D	CD454087	5AS3-0.75-0.98
5S_F1IZ1KN02HCHA4	CD453440
5S_F1IZ1KN02JPT7W	BG275074	5AL
5S_F1IZ1KN02ITSWN	BE443426	C-5AS1-0.40
5S_F1IZ1KN02FG4AU	CD452948	5AS3-0.75-0.98
5S_F1IZ1KN02ICIB0	BQ166826	5AS1-0.40-0.75
5S_F1IZ1KN02ITB4D	BQ487367	5AS3-0.75-0.98
5S_F1IZ1KN02JM1TV	BE591734	5AS3-0.75-0.98
5S_F1IZ1KN02IZ615	BQ169505	C-5AS1-0.40
5S_F1IZ1KN02GPZI9	CD454867	C-5AL10-0.57*
5S_F1IZ1KN02FFF4O	BF482399	5AS3-0.75-1.00*
5S_F1IZ1KN02J3Y4J	BE443466	C-5AS1-0.40
5S_F1IZ1KN02F227W	CD454064	5AS3-0.75-0.98
5S_F1IZ1KN02I63VW	BQ171612	5AS1-0.40-0.75
5S_F1IZ1KN02GGQ12	BE606705	5AS3-0.75-0.98
5S_F1IZ1KN02JMDAP	BQ161531	5AS
5S_F1IZ1KN02I5ZZ0	BE495896	5AS
5S_F1IZ1KN02FV8RW	BE494952	5AS1-0.40-1.00*
5S_F1IZ1KN02HT4B4	CD452967	5AS1-0.40-0.75
5S_F1IZ1KN02JWEK1	BQ160154	5AS1-0.40-1.00*
5S_F1IZ1KN02H3INU	BF145701	C-5AL10-0.57*
5S_F1IZ1KN02GA1GP	BE444854	5AS3-0.75-0.98
5S_FZML3WB01DQHSQ	BF291333	C-5AS3-0.75*
5S_FZML3WB01BBN37	BQ169553	5AS1-0.40-0.75
5S_FZML3WB01AZMJ3	BE499840	5AL23-0.87-1.00
5S_FZML3WB01EMXDK	BQ169857	5AS3-0.75-0.98
5S_FZML3WB01BSIUU	BG275074	5AL
5S_FZML3WB01DLTXE	BG263528	C-5AS3-0.75*
5S_FZML3WB01ANXUT	CD491691	5AS3-0.75-0.98
5S_FZML3WB01ENTY7	BG313878	5AS1-0.40-0.75
5S_FZML3WB01AHNH3	BF474700	5AS1-0.40-0.75
5S_FZML3WB01E5HIX	BQ171874
5S_FZML3WB01CZQDA	BF291333	C-5AS3-0.75*
5S_FZML3WB01DIAW1	BE497554	C-5AL10-0.57*
5S_FZML3WB01C5PKE	BG604740	5AS1-0.40-0.75
5S_FZML3WB01DJ8A9	BE497111	C-5AL10-0.57*
5S_FZML3WB01D1SWY	BQ160154	5AS1-0.40-1.00*
5S_FZML3WB01DJVZ7	CD454316	5AS3-0.75-0.98
5S_FZML3WB01CXAUE	CD373593	C-5AS1-0.40
5S_FZML3WB01DZYTD	BE424034	C-5AS1-0.40
5S_FZML3WB01AELN7	BQ167612	C-5AS1-0.40
5S_FZML3WB01DXPBI	BF485298	5AS3-0.75-0.98
5S_FZML3WB01CCXQO	BQ168756	5AS1-0.40-0.75
5S_FZML3WB01B6HAA	BE425161	C-5AS1-0.40
5S_FZML3WB01AOW91	CD452948	5AS3-0.75-0.98
5S_FZML3WB01C43XJ	CD490979	C-5AS3-0.75*
5S_FZML3WB01EKBD3	BF484065	C-5AS1-0.40
5S_FZML3WB01B475G	BQ167107	5AS1-0.40-0.75
5S_FZML3WB01BPAQR	BQ166587	C-5AS3-0.75*
5S_FZML3WB01EVO2G	BG262917	5AS3-0.75-0.98
5S_FZML3WB01BG286	BE444854	5AS3-0.75-0.98
5S_FZML3WB01C1XTV	BQ170620	5AS7/10-0.98-1.00
5S_FZML3WB01A0EZV	BG606337	5AS3-0.75-0.98
5S_FZML3WB01DCXMS	CD454808	5AS3-0.75-0.98
5S_FZML3WB01A5E5J	BQ160154	5AS1-0.40-1.00*
5S_FZML3WB01DR4SS	BE585732	5AS3-0.75-0.98
5S_FZML3WB01CSHLK	BG313703	5AS3-0.75-0.98
5S_FZML3WB01DOF20	BF485298	5AS3-0.75-0.98
5S_FZML3WB01C3Q3F	BG275074	5AL
5S_FZML3WB01DW2JY	BG607205	5AS3-0.75-0.98
5S_FZML3WB01ERQOD	BG607866	5AS1-0.40-0.75
5S_FZML3WB01CS0V8	CD373604	5AS3-0.75-0.98
5S_FZML3WB01BRT3X	CD454867	C-5AL10-0.57*
5S_FZML3WB01DEU0B	BE445396	5AS3-0.75-0.98
5S_FZML3WB01ASJJQ	BE398500	5AS3-0.75-0.98
5S_FZML3WB01A9ZXO	BQ166826	5AS1-0.40-0.75
5S_FZML3WB01A01DN	BG262756	C-5AL10-0.57*
5S_FZML3WB01B4BT2	BF429127
5S_FZML3WB01AURFL	BQ170865	5AS3-0.75-0.98
5S_FZML3WB01APYQV	BG274989	5AS3-0.75-0.98
5S_FZML3WB01E0CLY	BE404135	5AS3-0.75-0.98
5S_FZML3WB01BYV4E	BF145701	C-5AL10-0.57*
5S_FZML3WB01E468K	BE498765	5AL23-0.87-1.00
5S_FZML3WB01BG348	CD453390	C-5AL10-0.57*
5S_FZML3WB01E1IV1	BQ171922	5AS1-0.40-0.75
5S_FZML3WB01AOCZT	BQ161405	C-5AS1-0.40
5S_FZML3WB01BZ303	BQ162302	5AS3-0.75-0.98
5S_FZML3WB01AZ5S8	BG607697	5AS3-0.75-0.98
5S_FZML3WB01ECVZ3	BE499458	5AS3-0.75-0.98
5S_FZML3WB01BVTXX	BE443426	C-5AS1-0.40
5S_FZML3WB01CVRLS	BF474606	5AS3-0.75-0.98
5S_FZML3WB01AEMSS	BQ159640	5AS7/10-0.98-1.00
5S_FZML3WB01DK57H	CD452800	5AS3-0.75-0.98
5S_FZML3WB01EYMJ7	BQ168408	5AS1-0.40-0.75
5S_FZML3WB01AKRD1	BQ167107	5AS1-0.40-0.75
5S_FZML3WB01BS95I	BE499166	5AS3-0.75-0.98
5S_FZML3WB01BEK9F	CD492104	5AS3-0.75-0.98
5S_FZML3WB01COD3N	BF484065	C-5AS1-0.40
5S_FZML3WB01C8NZC	BE497365
5S_FZML3WB01DB59W	CD452967	5AS1-0.40-0.75
5S_FZML3WB01CWFRL	BM137384	5AL17-0.78-0.87
5S_FZML3WB01A2WNK	CD453390	C-5AL10-0.57*
5S_FZML3WB01ETCSR	CD491759	C-5AS3-0.75*
5S_FZML3WB01C28EE	BG314062	5AS1-0.40-0.75
5S_FZML3WB01DLKRB	BQ169505	C-5AS1-0.40
5S_FZML3WB01AK4NA	BM134343	C-5AL12-0.35
5S_FZML3WB01CAX3I	BF484540	5AS3-0.75-1.00*
5S_FZML3WB01DOKF1	CD454690	5AS
5S_FZML3WB01AVXVM	BE494952	5AS1-0.40-1.00*
5S_FZML3WB01D9C1H	BQ294679	5AS3-0.75-0.98
5S_FZML3WB01DTMDY	BQ171429	5AS3-0.75-0.98
5S_FZML3WB01CGVNV	BF146187	5AS
5S_FZML3WB01C272A	CD373593	C-5AS1-0.40
5S_FZML3WB01AZZZ3	CD454344
5S_FZML3WB01CY9P5	CD454064	5AS3-0.75-0.98
5S_FZML3WB01C1GFS	BE494952	5AS1-0.40-1.00*
5S_FZML3WB01DE9S7	CD453401	5AS3-0.75-0.98
5S_FZML3WB01AZMXM	BE497554	C-5AL10-0.57*
5S_FZML3WB01EBVS6	BE444377	5AS1-0.40-0.75
5S_FZML3WB01DOF8D	BQ171413	5AS3-0.75-0.98
5S_FZML3WB01ALD7O	CD454064	5AS3-0.75-0.98
5S_FZML3WB01DQD29	BQ166667	5AL12-0.35-0.57
5S_FZML3WB01A7BHL	BF482399	5AS3-0.75-1.00*
5S_FZML3WB01D6YYK	CD492157	5AS1-0.40-0.75
5S_FZML3WB01EMZ7D	BF483514	5AS
5S_FZML3WB01BEAM9	BE399966	5AS7/10-0.98-1.00
5S_FZML3WB01E4B6D	CD491691	5AS3-0.75-0.98
5S_FZML3WB01AWGGR	BQ483044	C-5AL10-0.57*
5S_FZML3WB01EZ48T	BQ161441	5AS3-0.75-0.98
5S_FZML3WB01D3F3N	BG313703	5AS3-0.75-0.98
5S_FZML3WB01C7E41	BG263215	5AS3-0.75-0.98
5S_FZML3WB01ATXYL	CD452967	5AS1-0.40-0.75
5S_FZML3WB01DRYTN	BF474700	5AS1-0.40-0.75
5S_FZML3WB01E12UW	CD373701	5AL23-0.87-1.00
5S_FZML3WB01BDP5Z	CD373555	5AL12-0.35-0.57
5S_FZML3WB01EV40U	BE636954	5AS7/10-0.98-1.00
5S_FZML3WB01C1WHK	BQ171728	5AS3-0.75-0.98
5S_FZML3WB01C78LO	BE444854	5AS3-0.75-0.98
5S_FZML3WB01CRM1I	BF482399	5AS3-0.75-1.00*
5S_FZML3WB01AJC6C	BQ159507	C-5AS1-0.40
5S_FZML3WB01DPXJ6	BE444377	5AS1-0.40-0.75
5S_FZML3WB01C2YLP	BG606337	5AS3-0.75-0.98
5S_FZML3WB01E3GRI	CD453390	C-5AL10-0.57*
5S_FZML3WB01EKAM5	BQ171753	5AL23-0.87-1.00
5S_FZML3WB01BNNIR	CD454867	C-5AL10-0.57*
5S_FZML3WB01D621W	BM137377	5AS3-0.75-0.98
5S_FZML3WB01EV43X	BQ161531	5AS
5S_FZML3WB01EPDIQ	BE444720	5AS3-0.75-0.98
5S_FZML3WB01DU0AV	BF482671	5AS3-0.75-0.98
5S_FZML3WB01BBJ6X	CD373604	5AS3-0.75-0.98
5S_FZML3WB01CMUZR	CD454415	5AS3-0.75-0.98
5S_FZML3WB02GJ3V2	BQ161405	C-5AS1-0.40
5S_FZML3WB02FI9OX	BE422471	5AS3-0.75-0.98
5S_FZML3WB02HIYWR	BE444682	5AS3-0.75-0.98
5S_FZML3WB02HULNR	BE497554	C-5AL10-0.57*
5S_FZML3WB02JNEYV	BF202742	C-5AS1-0.40
5S_FZML3WB02HAY8K	BF429127
5S_FZML3WB02G6V58	BE489538	5AL23-0.87-1.00
5S_FZML3WB02I5WAE	BQ170320	C-5AL10-0.57*
5S_FZML3WB02HQI80	BF291693	5AS1-0.40-0.75
5S_FZML3WB02HF4F6	BQ167084	5AS1-0.40-0.75
5S_FZML3WB02HRHDW	BE405630	5AS7/10-0.98-1.00
5S_FZML3WB02F6CDF	BE637485	5AS3-0.75-0.98
5S_FZML3WB02JBY4S	BQ171123	5AS3-0.75-0.98
5S_FZML3WB02HR2K8	BE498921	5AL23-0.87-1.00
5S_FZML3WB02JJG0W	BE496903	5AS3-0.75-0.98
5S_FZML3WB02GPNZF	BM135412	C-5AL10-0.57*
5S_FZML3WB02F84GR	BQ168394	5AS3-0.75-0.98
5S_FZML3WB02F3G85	CD454147	5AS3-0.75-0.98
5S_FZML3WB02GU86P	BE500291	5AS1-0.40-0.75
5S_FZML3WB02G27EQ	BQ162207	C-5AL10-0.57*
5S_FZML3WB02GO70T	BQ168778	C-5AS1-0.40
5S_FZML3WB02GVMHZ	BF484212	5AS3-0.75-0.98
5S_FZML3WB02JFTMI	BG263064	5AS3-0.75-0.98
5S_FZML3WB02JNBYM	CD490475	5AS7/10-0.98-1.00
5S_FZML3WB02HVJX4	BQ161622	5AS3-0.75-0.98
5S_FZML3WB02HFTA6	BG262917	5AS3-0.75-0.98
5S_FZML3WB02HGCF9	BF484988	5AS7/10-0.98-1.00
5S_FZML3WB02H5PWZ	BG604740	5AS1-0.40-0.75
5S_FZML3WB02JA57W	BQ280452	5AS1-0.40-0.75
5S_FZML3WB02IV6B5	BG604740	5AS1-0.40-0.75
5S_FZML3WB02I9WLV	BF484065	C-5AS1-0.40
5S_FZML3WB02JB5KK	BE444377	5AS1-0.40-0.75
5S_FZML3WB02FSGDY	BQ294679	5AS3-0.75-0.98
5S_FZML3WB02HW6JZ	BG607866	5AS1-0.40-0.75
5S_FZML3WB02I5ZBQ	BQ171612	5AS1-0.40-0.75
5S_FZML3WB02HE9T3	BG263803	C-5AS3-0.75*
5S_FZML3WB02G3EYC	CD453249	5AS1-0.40-0.75
5S_FZML3WB02JPPC0	BE498794	5AS3-0.75-0.98
5S_FZML3WB02JX62P	BE590970	5AL12-0.35-0.57
5S_FZML3WB02JY5SI	BE585732	5AS3-0.75-0.98
5S_FZML3WB02IEEC5	CD373604	5AS3-0.75-0.98
5S_FZML3WB02GVSVI	BF145701	C-5AL10-0.57*
5S_FZML3WB02HDINO	CD491659	5AS3-0.75-0.98
5S_FZML3WB02GAKZT	BQ161221	C-5AS3-0.75*
5S_FZML3WB02H8096	CD454336	5AS3-0.75-1.00*
5S_FZML3WB02G3FBC	BQ168394	5AS3-0.75-0.98
5S_FZML3WB02H6BC5	CD490571	5AS3-0.75-0.98
5S_FZML3WB02H4CMJ	BQ167084	5AS1-0.40-0.75
5S_FZML3WB02JS8I2	BE591178	5AS3-0.75-0.98
5S_FZML3WB02GWXYK	BG312782	5AS1-0.40-0.75
5S_FZML3WB02GXIE9	CD454316	5AS3-0.75-0.98
5S_FZML3WB02H7U1I	BE497093	5AS3-0.75-0.98
5S_FZML3WB02JKYWG	CD453401	5AS3-0.75-0.98
5S_FZML3WB02GJ816	BE606945	C-5AS3-0.75*
5S_FZML3WB02G3KMT	BG314062	5AS1-0.40-0.75
5S_FZML3WB02FQOFI	CD490571	5AS3-0.75-0.98
5S_FZML3WB02G2QL7	BG607866	5AS1-0.40-0.75
5S_FZML3WB02I9OER	BE406506
5S_FZML3WB02ITNBS	BG607866	5AS1-0.40-0.75
5S_FZML3WB02HMIDZ	BQ170620	5AS7/10-0.98-1.00
5S_FZML3WB02IKHB1	BG314062	5AS1-0.40-0.75
5S_FZML3WB02HXHKQ	BQ487412	5AS3-0.75-0.98
5S_FZML3WB02JFDDQ	CD492115	5AS1-0.40-0.75
5S_FZML3WB02JG06X	BF200555	5AS1-0.40-1.00*
5S_FZML3WB02G2FON	BG606337	5AS3-0.75-0.98
5S_FZML3WB02HUN60	BG604740	5AS1-0.40-0.75
5S_FZML3WB02IUVH0	BF200555	5AS1-0.40-1.00*
5S_FZML3WB02F4S8Q	BE497365
5S_FZML3WB02J2PB8	BE497365
5S_FZML3WB02FI6M7	BQ161646	5AS3-0.75-0.98
5S_FZML3WB02GKUJO	CD490971	5AS
5S_FZML3WB02IBGGD	BE591279	5AS3-0.75-0.98
5S_FZML3WB02HHUDB	BE495184	C-5AS1-0.40
5S_FZML3WB02JN1R6	BM137384	5AL17-0.78-0.87
5S_FZML3WB02JHG68	BE499475	5AL10-0.57-0.78
5S_FZML3WB02IFWTH	BF482671	5AS3-0.75-0.98
5S_FZML3WB02FIBMU	BQ168756	5AS1-0.40-0.75
5S_FZML3WB02F9ILH	BE443334	5AS1-0.40-0.75
5S_FZML3WB02JL99C	CD454699	5AS3-0.75-0.98
5S_FZML3WB02GL8XK	BQ161629	5AL17-0.78-0.87
5S_FZML3WB02FU6BK	BQ160045	5AS
5S_FZML3WB02JU4TX	BE403518	C-5AS1-0.40
5S_FZML3WB02HXX5I	BQ159507	C-5AS1-0.40
5S_FZML3WB02HPBU4	BQ161646	5AS3-0.75-0.98
5S_FZML3WB02F6P79	BE444720	5AS3-0.75-0.98
5S_FZML3WB02GJ9RE	CD454147	5AS3-0.75-0.98
5S_FZML3WB02GNKK3	BE444377	5AS1-0.40-0.75
5S_FZML3WB02IR2WK	CD492234	5AS3-0.75-0.98
5S_FZML3WB02IBMUX	BF484988	5AS7/10-0.98-1.00
5S_FZML3WB02J2DQ0	CD373701	5AL23-0.87-1.00
5S_FZML3WB02FMNU5	BQ171739	5AS1-0.40-0.98*
5S_FZML3WB02ISJWT	BQ160118	C-5AS1-0.40
5S_FZML3WB02FUU2X	BQ161622	5AS3-0.75-0.98
5S_FZML3WB02FWIC4	BE446058	5AS1-0.40-0.75
5S_FZML3WB02FXVT3	BQ171429	5AS3-0.75-0.98
5S_FZML3WB02HI78U	BE495195	5AS1-0.40-1.00*
5S_FZML3WB02H27EO	BG312782	5AS1-0.40-0.75
5S_FZML3WB02HJIMP	BE444377	5AS1-0.40-0.75
5S_FZML3WB02HVEAL	BQ161221	C-5AS3-0.75*
5S_FZML3WB02I7PLJ	BE444720	5AS3-0.75-0.98
5S_FZML3WB02JK7DZ	BF484212	5AS3-0.75-0.98
5S_FZML3WB02H9QPB	BF484065	C-5AS1-0.40
5S_FZML3WB02J2W2I	CD454154	5AS1-0.40-0.75
5S_FZML3WB02GTBRA	BE444682	5AS3-0.75-0.98
5S_FZML3WB02H5XM6	BM134343	C-5AL12-0.35
5S_FZML3WB02GPNHT	BE403373	5AS3-0.75-0.98
5S_FZML3WB02I145K	BQ171413	5AS3-0.75-0.98
5S_FZML3WB02HT5XK	BG314062	5AS1-0.40-0.75
5S_F1G5VAE01EA1N6	BQ170620	5AS7/10-0.98-1.00
5S_F1G5VAE01DSXQJ	CD452899	5AS3-0.75-0.98
5S_F1G5VAE01DKAO4	CD452917	5AS3-0.75-0.98
5S_F1G5VAE01A4305	CD492048	5AL10-0.57-0.78
5S_F1G5VAE01B0AEP	BQ159642	5AS3-0.75-0.98
5S_F1G5VAE01EBISH	BE496203	5AL10-0.57-0.78
5S_F1G5VAE01C6NBP	BQ166826	5AS1-0.40-0.75
5S_F1G5VAE01EXQIX	BF483271	5AS3-0.75-0.98
5S_F1G5VAE01DLSUR	BF429127
5S_F1G5VAE01CK3OU	BQ168704	5AL
5S_F1G5VAE01DL1PL	BE446811	5AS3-0.75-0.98
5S_F1G5VAE01DQI9G	BE444377	5AS1-0.40-0.75
5S_F1G5VAE01BWSM2	BQ160154	5AS1-0.40-1.00*
5S_F1G5VAE01DETE0	BQ161441	5AS3-0.75-0.98
5S_F1G5VAE01C2J4E	BE494055	5AL10-0.57-0.78
5S_F1G5VAE01EKLME	BQ161412	5AS1-0.40-0.75
5S_F1G5VAE01A6VYK	CD452917	5AS3-0.75-0.98
5S_F1G5VAE01EBYOQ	BF145871	5AS3-0.75-1.00*
5S_F1G5VAE01EEN4Q	BI479830	5AS3-0.75-0.98
5S_F1G5VAE01DQZC6	BQ167501	5AS3-0.75-0.98
5S_F1G5VAE01CY7I0	BQ159642	5AS3-0.75-0.98
5S_F1G5VAE01CVW82	BE443755	5AS1-0.40-0.75
5S_F1G5VAE01D1ZWM	BE495194	5AL10-0.57-0.78
5S_F1G5VAE01DL8R6	BE404135	5AS3-0.75-0.98
5S_F1G5VAE01BIQAF	BM138194	C-5AL10-0.57*
5S_F1G5VAE01EJ8I3	BE499458	5AS3-0.75-0.98
5S_F1G5VAE01DVE3J	BE445396	5AS3-0.75-0.98
5S_F1G5VAE01AKSOI	CD454336	5AS3-0.75-1.00*
5S_F1G5VAE01BLWOS	BF292091	5AS3-0.75-0.98
5S_F1G5VAE01EQ3XC	BE591178	5AS3-0.75-0.98
5S_F1G5VAE01DI0YD	BQ170750	5AS3-0.75-0.98
5S_F1G5VAE01BC8MY	BE591275	5AS3-0.75-0.98
5S_F1G5VAE01CI36T	BE445396	5AS3-0.75-0.98
5S_F1G5VAE01CQ0TO	BF429127
5S_F1G5VAE01AGUNN	BQ166848	5AS3-0.75-0.98
5S_F1G5VAE01E2VGQ	CD490772	5AS1-0.40-0.75
5S_F1G5VAE01EKV98	BQ159538	5AS1-0.40-0.75
5S_F1G5VAE01A0LTX	BQ487469	5AL
5S_F1G5VAE01C2RB5	BE497554	C-5AL10-0.57*
5S_F1G5VAE01DP27W	BE404894	5AS3-0.75-0.98
5S_F1G5VAE01EKUPZ	BQ167107	5AS1-0.40-0.75
5S_F1G5VAE01D2OQP	BE496996	5AL
5S_F1G5VAE01EGBUP	BF202742	C-5AS1-0.40
5S_F1G5VAE01EY8OA	BQ160154	5AS1-0.40-1.00*
5S_F1G5VAE01BZGXE	CD492115	5AS1-0.40-0.75
5S_F1G5VAE01DS9ZP	BE499257	C-5AS3-0.75*
5S_F1G5VAE01CIQJI	BE591275	5AS3-0.75-0.98
5S_F1G5VAE01C8CYC	BE591461	5AS1-0.40-0.98*
5S_F1G5VAE01CETBL	BF483514	5AS
5S_F1G5VAE01BDNSP	BQ171429	5AS3-0.75-0.98
5S_F1G5VAE01BO54X	BQ162207	C-5AL10-0.57*
5S_F1G5VAE01DGSB0	BQ172228	C-5AS1-0.40
5S_F1G5VAE01E4BZQ	BG607979	5AS1-0.40-0.75
5S_F1G5VAE01DCIFJ	BQ162130	5AL
5S_F1G5VAE01ECEGM	BQ160582	5AS
5S_F1G5VAE01EZIMG	BE499166	5AS3-0.75-0.98
5S_F1G5VAE01AKN0H	BE444081	5AL10-0.57-0.78
5S_F1G5VAE01AWQLB	BE500582	5AL12-0.35-0.57
5S_F1G5VAE01DAUXS	BF483271	5AS3-0.75-0.98
5S_F1G5VAE01AV8DP	BQ166848	5AS3-0.75-0.98
5S_F1G5VAE01DAURN	BQ170500	C-5AS1-0.40
5S_F1G5VAE01EGEU0	BQ282249	C-5AS3-0.75*
5S_F1G5VAE01C9LE1	BQ170772	5AS3-0.75-0.98
5S_F1G5VAE01EEPD8	BF483871	5AS3-0.75-0.98
5S_F1G5VAE01BXLEJ	BF474606	5AS3-0.75-0.98
5S_F1G5VAE01DA3XG	BE585732	5AS3-0.75-0.98
5S_F1G5VAE01EC1CR	BQ160154	5AS1-0.40-1.00*
5S_F1G5VAE01BMCYW	BF145871	5AS3-0.75-1.00*
5S_F1G5VAE01CDZ3E	BQ162350	5AS3-0.75-0.98
5S_F1G5VAE01DOSV9	BQ162207	C-5AL10-0.57*
5S_F1G5VAE01DRTJK	BF484065	C-5AS1-0.40
5S_F1G5VAE01AJ2AI	BE446058	5AS1-0.40-0.75
5S_F1G5VAE01BLNIX	BQ171922	5AS1-0.40-0.75
5S_F1G5VAE01C1SKT	CD491659	5AS3-0.75-0.98
5S_F1G5VAE01EA17Q	BQ166848	5AS3-0.75-0.98
5S_F1G5VAE01D24XJ	BE403518	C-5AS1-0.40
5S_F1G5VAE01BHQWT	BF485298	5AS3-0.75-0.98
5S_F1G5VAE01EBEDV	BQ171115	C-5AL10-0.57*
5S_F1G5VAE01DLLRQ	BQ168258	5AS7/10-0.98-1.00
5S_F1G5VAE01A11NW	BG262889	5AL23-0.87-1.00
5S_F1G5VAE01A1JK3	BF483271	5AS3-0.75-0.98
5S_F1G5VAE01CY9FQ	CD454867	C-5AL10-0.57*
5S_F1G5VAE01EM8RU	BF483271	5AS3-0.75-0.98
5S_F1G5VAE01A6G0E	BF146187	5AS
5S_F1G5VAE01EJJIX	BQ160506	5AL23-0.87-1.00
5S_F1G5VAE01CRXQM	BE499458	5AS3-0.75-0.98
5S_F1G5VAE01CSW2Y	BQ170299	5AS3-0.75-0.98
5S_F1G5VAE01C1XK3	CD492234	5AS3-0.75-0.98
5S_F1G5VAE01BZMFM	BE498656	C-5AL17-0.78*
5S_F1G5VAE01C1BU7	BM134523	5AS3-0.75-0.98
5S_F1G5VAE01C4RBY	BQ167107	5AS1-0.40-0.75
5S_F1G5VAE01EGAR4	BE498656	C-5AL17-0.78*
5S_F1G5VAE01CTKVK	CD490979	C-5AS3-0.75*
5S_F1G5VAE01E3LES	BE498656	C-5AL17-0.78*
5S_F1G5VAE01DZ2QH	BI479113	5AS7/10-0.98-1.00
5S_F1G5VAE01A747K	BQ171922	5AS1-0.40-0.75
5S_F1G5VAE01EWIII	BE498768	5AS1-0.40-0.75
5S_F1G5VAE01DKNIK	BQ169853	5AL10-0.57-0.78
5S_F1G5VAE01EB8HV	BF484065	C-5AS1-0.40
5S_F1G5VAE01AYKXC	BG263504	C-5AS1-0.40
5S_F1G5VAE01DA9E1	BF429127
5S_F1G5VAE01CUT15	BE444377	5AS1-0.40-0.75
5S_F1G5VAE01CTAUW	CD453390	C-5AL10-0.57*
5S_F1G5VAE01EJ1KS	BE498656	C-5AL17-0.78*
5S_F1G5VAE01D8PRE	BF428807	5AS
5S_F1G5VAE01ESYZX	BF484960	C-5AL10-0.57*
5S_F1G5VAE01A3C4M	BF146187	5AS
5S_F1G5VAE01CGLG5	BM137377	5AS3-0.75-0.98
5S_F1G5VAE01DZDAZ	BE605202	5AS1-0.40-0.75
5S_F1G5VAE01EANXJ	BE591275	5AS3-0.75-0.98
5S_F1G5VAE01CPA9U	BF145701	C-5AL10-0.57*
5S_F1G5VAE01BIWEI	CD452917	5AS3-0.75-0.98
5S_F1G5VAE01D52QF	BE445396	5AS3-0.75-0.98
5S_F1G5VAE01AHML8	BE444081	5AL10-0.57-0.78
5S_F1G5VAE01DPAQ1	BE446811	5AS3-0.75-0.98
5S_F1G5VAE01AV80S	BF474606	5AS3-0.75-0.98
5S_F1G5VAE01DCMPI	BE422471	5AS3-0.75-0.98
5S_F1G5VAE01DVCOL	BE445396	5AS3-0.75-0.98
5S_F1G5VAE01CJM6S	BE636954	5AS7/10-0.98-1.00
5S_F1G5VAE01CTFLD	BE499166	5AS3-0.75-0.98
5S_F1G5VAE01COEUH	BE404810	5AL23-0.87-1.00
5S_F1G5VAE01EW2KD	BG604566	5AS
5S_F1G5VAE01CP3O2	BQ160154	5AS1-0.40-1.00*
5S_F1G5VAE01D8PLE	BE606988	5AL12-0.35-0.57
5S_F1G5VAE01A928U	BE496203	5AL10-0.57-0.78
5S_F1G5VAE01DS9QA	BE498665	5AS
5S_F1G5VAE01B7B6P	BE444644	5AS1-0.40-0.75
5S_F1G5VAE01CS75J	BE497093	5AS3-0.75-0.98
5S_F1G5VAE01BHX4I	BG263803	C-5AS3-0.75*
5S_F1G5VAE01B0FE5	BF483514	5AS
5S_F1G5VAE01A63DL	BG604740	5AS1-0.40-0.75
5S_F1G5VAE01BHZ5Z	BQ280806	5AS1-0.40-0.75
5S_F1G5VAE01APJWO	BM135412	C-5AL10-0.57*
5S_F1G5VAE01D6BGH	BQ162130	5AL
5S_F1G5VAE01CCBDT	BQ170351	5AL
5S_F1G5VAE01BYIUU	BQ168841	5AS1-0.40-0.75
5S_F1G5VAE01E1NUX	BQ169387	5AS
5S_F1G5VAE01EDO83	CD453257	5AS7/10-0.98-1.00
5S_F1G5VAE01AVFEQ	BE498656	C-5AL17-0.78*
5S_F1G5VAE01CATRC	BF483271	5AS3-0.75-0.98
5S_F1G5VAE01AZ9BC	BF478815	C-5AS1-0.40
5S_F1G5VAE01CUBM3	BG274989	5AS3-0.75-0.98
5S_F1G5VAE01AGQHZ	BF485298	5AS3-0.75-0.98
5S_F1G5VAE01C2EM8	BQ159507	C-5AS1-0.40
5S_F1G5VAE01DFAFI	BQ167501	5AS3-0.75-0.98
5S_F1G5VAE01B2XQK	BE606637	5AS3-0.75-0.98
5S_F1G5VAE01AKSFP	BQ161329	C-5AS1-0.40
5S_F1G5VAE01CR9HP	BG262889	5AL23-0.87-1.00
5S_F1G5VAE01E3JA9	BQ167501	5AS3-0.75-0.98
5S_F1G5VAE01ER9IP	BQ166723	5AS3-0.75-0.98
5S_F1G5VAE01EJZHH	BF292161	5AL10-0.57-0.78
5S_F1G5VAE01EO8AK	BQ166848	5AS3-0.75-0.98
5S_F1G5VAE01D43DY	BE497554	C-5AL10-0.57*
5S_F1G5VAE01EWWGM	BQ168258	5AS7/10-0.98-1.00
5S_F1G5VAE01CP4I2	CD452899	5AS3-0.75-0.98
5S_F1G5VAE01BWLE5	BQ166587	C-5AS3-0.75*
5S_F1G5VAE01DRVV2	BQ170299	5AS3-0.75-0.98
5S_F1G5VAE01BVXKQ	BE497554	C-5AL10-0.57*
5S_F1G5VAE01DM4UO	BF484065	C-5AS1-0.40
5S_F1G5VAE01A3ZH5	CD452731	5AS3-0.75-0.98
5S_F1G5VAE01A7BOL	BQ168654	5AS3-0.75-0.98
5S_F1G5VAE01APII3	BE591003	5AS3-0.75-0.98
5S_F1G5VAE01AD0FB	BQ160076	5AL10-0.57-0.78
5S_F1G5VAE01DDCVS	BQ282249	C-5AS3-0.75*
5S_F1G5VAE01B43VM	BQ170351	5AL
5S_F1G5VAE01DYLJJ	BF483871	5AS3-0.75-0.98
5S_F1G5VAE01DBRKO	BE494952	5AS1-0.40-1.00*
5S_F1G5VAE01DJSDM	BF291727	5AS3-0.75-0.98
5S_F1G5VAE01AL6QX	BF291333	C-5AS3-0.75*
5S_F1G5VAE01BJSSR	BQ166848	5AS3-0.75-0.98
5S_F1G5VAE01A0A4K	BI479830	5AS3-0.75-0.98
5S_F1G5VAE01AFGIM	BF482671	5AS3-0.75-0.98
5S_F1G5VAE01CNKKS	BQ160154	5AS1-0.40-1.00*
5S_F1G5VAE01E3R5N	CD454073	5AL
5S_F1G5VAE01AY010	BQ160108	5AS3-0.75-0.98
5S_F1G5VAE01BZUV3	BQ160154	5AS1-0.40-1.00*
5S_F1G5VAE01AMY8W	CD452899	5AS3-0.75-0.98
5S_F1G5VAE01C32CX	BE405630	5AS7/10-0.98-1.00
5S_F1G5VAE01DBIML	BE444720	5AS3-0.75-0.98
5S_F1G5VAE01ATC5Y	BQ487450	C-5AL10-0.57*
5S_F1G5VAE01D11CV	BF483271	5AS3-0.75-0.98
5S_F1G5VAE01AU4KQ	BQ170500	C-5AS1-0.40
5S_F1G5VAE01AZZM6	BF429127
5S_F1G5VAE01A9IM3	BE443538	5AS1-0.40-0.75
5S_F1G5VAE01CIFO4	CD373701	5AL23-0.87-1.00
5S_F1G5VAE01CWVKQ	BF483271	5AS3-0.75-0.98
5S_F1G5VAE01AX6KN	CD491691	5AS3-0.75-0.98
5S_F1G5VAE01EX8N5	BQ171892	5AL23-0.87-1.00
5S_F1G5VAE01C2BOB	CD454867	C-5AL10-0.57*
5S_F1G5VAE01D3FZD	BF483271	5AS3-0.75-0.98
5S_F1G5VAE01DC2U3	BE446283	5AS
5S_F1G5VAE01BN9JA	CD454087	5AS3-0.75-0.98
5S_F1G5VAE01BWDH1	BF483271	5AS3-0.75-0.98
5S_F1G5VAE01EKYEH	BF428807	5AS
5S_F1G5VAE01EOCSZ	BQ168331	5AS1-0.40-0.75
5S_F1G5VAE01CTO7O	CD373604	5AS3-0.75-0.98
5S_F1G5VAE01EZZMS	BF482399	5AS3-0.75-1.00*
5S_F1G5VAE01C20ZD	BE606637	5AS3-0.75-0.98
5S_F1G5VAE01DUMDW	CD373701	5AL23-0.87-1.00
5S_F1G5VAE01ETLEC	BQ166974	5AL23-0.87-1.00
5S_F1G5VAE01D7KSX	BQ169716	5AS1-0.40-0.75
5S_F1G5VAE01B65JA	BF483514	5AS
5S_F1G5VAE01CNRIE	BQ162730	5AS3-0.75-0.98
5S_F1G5VAE01B1Q3T	BE499458	5AS3-0.75-0.98
5S_F1G5VAE01C9I68	BE422471	5AS3-0.75-0.98
5S_F1G5VAE01BWUTK	BF483271	5AS3-0.75-0.98
5S_F1G5VAE01ASGXI	BE444377	5AS1-0.40-0.75
5S_F1G5VAE01AMX04	BE404135	5AS3-0.75-0.98
5S_F1G5VAE01D1KBG	BQ160154	5AS1-0.40-1.00*
5S_F1G5VAE01EK0ZQ	BQ161412	5AS1-0.40-0.75
5S_F1G5VAE01DVHJO	BE606945	C-5AS3-0.75*
5S_F1G5VAE01D6VR1	BF483514	5AS
5S_F1G5VAE01BKZ34	BF483271	5AS3-0.75-0.98
5S_F1G5VAE01EZAHN	BI479113	5AS7/10-0.98-1.00
5S_F1G5VAE01DA01P	BQ162350	5AS3-0.75-0.98
5S_F1G5VAE01C7W5A	BE499166	5AS3-0.75-0.98
5S_F1G5VAE01CIWZC	BE444681	5AL23-0.87-1.00
5S_F1G5VAE01CDHKS	BF483871	5AS3-0.75-0.98
5S_F1G5VAE01A1IGY	BE606637	5AS3-0.75-0.98
5S_F1G5VAE01BYA1F	BQ166848	5AS3-0.75-0.98
5S_F1G5VAE01CTF2G	BE498223	5AS1-0.40-0.75
5S_F1G5VAE01CDXB6	CD452899	5AS3-0.75-0.98
5S_F1G5VAE01CJP9K	BG263803	C-5AS3-0.75*
5S_F1G5VAE01CRHMW	BQ166848	5AS3-0.75-0.98
5S_F1G5VAE01E0QKH	BG274989	5AS3-0.75-0.98
5S_F1G5VAE01EREK7	BQ162730	5AS3-0.75-0.98
5S_F1G5VAE01EAGQU	BQ162281	5AS3-0.75-0.98
5S_F1G5VAE01C42OJ	BE399966	5AS7/10-0.98-1.00
5S_F1G5VAE01C80LF	BQ171682	5AS3-0.75-0.98
5S_F1G5VAE01CD846	BQ166848	5AS3-0.75-0.98
5S_F1G5VAE01BWDA7	BE591215	C-5AL10-0.57*
5S_F1G5VAE01D14OM	CD490979	C-5AS3-0.75*
5S_F1G5VAE01DLE8W	BE422811	5AS1-0.40-0.75
5S_F1G5VAE01EMY8O	BF428807	5AS
5S_F1G5VAE01AZG3R	CD453440
5S_F1G5VAE01DNVBM	BI479830	5AS3-0.75-0.98
5S_F1G5VAE01EMD3K	BM138194	C-5AL10-0.57*
5S_F1G5VAE01CDF5D	BE606637	5AS3-0.75-0.98
5S_F1G5VAE01EAPK9	BM138436	5AL
5S_F1G5VAE01CGCP4	BQ160154	5AS1-0.40-1.00*
5S_F1G5VAE01B2VR4	BE446811	5AS3-0.75-0.98
5S_F1G5VAE01DLGN6	BQ160154	5AS1-0.40-1.00*
5S_F1G5VAE01AV4QB	BQ172093	C-5AS1-0.40
5S_F1G5VAE01BRNT3	CD454867	C-5AL10-0.57*
5S_F1G5VAE01BKN9G	BI479830	5AS3-0.75-0.98
5S_F1G5VAE01BL3B2	BQ162350	5AS3-0.75-0.98
5S_F1G5VAE01AFXKK	BE405614	5AS3-0.75-0.98
5S_F1G5VAE01E2OSW	BF483271	5AS3-0.75-0.98
5S_F1G5VAE01EWEUX	BQ159538	5AS1-0.40-0.75
5S_F1G5VAE01CH9FT	BF485220	5AS3-0.75-0.98
5S_F1G5VAE01BJ3UG	BE499458	5AS3-0.75-0.98
5S_F1G5VAE01BJHO5	BE500909
5S_F1G5VAE01BW4LG	BF483271	5AS3-0.75-0.98
5S_F1G5VAE01DC6XT	BE499458	5AS3-0.75-0.98
5S_F1G5VAE01D0SIU	BQ171012	5AS1-0.40-0.75
5S_F1G5VAE01C5ZNN	BF483514	5AS
5S_F1G5VAE01AYXB1	BF201976	C-5AL10-0.57*
5S_F1G5VAE01AS1MO	CD453440
5S_F1G5VAE01A8FYC	BE424034	C-5AS1-0.40
5S_F1G5VAE01EGPYL	BQ161441	5AS3-0.75-0.98
5S_F1G5VAE01CZCXI	BG607979	5AS1-0.40-0.75
5S_F1G5VAE01BV0DI	CD453257	5AS7/10-0.98-1.00
5S_F1G5VAE01B3HZL	BQ168394	5AS3-0.75-0.98
5S_F1G5VAE01BTW69	CD454867	C-5AL10-0.57*
5S_F1G5VAE01BV206	BF482671	5AS3-0.75-0.98
5S_F1G5VAE01DWP5J	BQ160504	5AS3-0.75-1.00*
5S_F1G5VAE01BKVET	BE443755	5AS1-0.40-0.75
5S_F1G5VAE01DFOV5	BQ171922	5AS1-0.40-0.75
5S_F1G5VAE01BYYLJ	BE500291	5AS1-0.40-0.75
5S_F1G5VAE01AHZR6	BG314367	5AL10-0.57-0.78
5S_F1G5VAE01BADX8	BE606945	C-5AS3-0.75*
5S_F1G5VAE01B0Y9O	BF483271	5AS3-0.75-0.98
5S_F1G5VAE01B6PSF	BQ160582	5AS
5S_F1G5VAE01DVUEQ	BI479830	5AS3-0.75-0.98
5S_F1G5VAE01DNGGT	BF146187	5AS
5S_F1G5VAE01AKBW1	BQ170351	5AL
5S_F1G5VAE01C8V9V	BE500291	5AS1-0.40-0.75
5S_F1G5VAE01D3GAA	BQ162730	5AS3-0.75-0.98
5S_F1G5VAE01BVQRO	BQ487429	C-5AL10-0.57*
5S_F1G5VAE01D6OJ2	BF484065	C-5AS1-0.40
5S_F1G5VAE01BA6RN	BQ168778	C-5AS1-0.40
5S_F1G5VAE01AUCAD	BE497554	C-5AL10-0.57*
5S_F1G5VAE01CARXD	BQ161483	5AS3-0.75-0.98
5S_F1G5VAE01DYCID	BF483482	5AS3-0.75-0.98
5S_F1G5VAE01CHIM2	BE406506
5S_F1G5VAE01C5KEG	BQ162644
5S_F1G5VAE01BXA9B	BQ162207	C-5AL10-0.57*
5S_F1G5VAE01A8VO7	BF483271	5AS3-0.75-0.98
5S_F1G5VAE01CDZQ4	CD454892	5AS
5S_F1G5VAE01DX05I	BE494952	5AS1-0.40-1.00*
5S_F1G5VAE02FVEAC	BF482671	5AS3-0.75-0.98
5S_F1G5VAE02JE8CQ	BQ487477	5AS3-0.75-0.98
5S_F1G5VAE02I9VOE	BE398500	5AS3-0.75-0.98
5S_F1G5VAE02G7UKA	BF483271	5AS3-0.75-0.98
5S_F1G5VAE02FHORV	BF146187	5AS
5S_F1G5VAE02JTCT3	BF482399	5AS3-0.75-1.00*
5S_F1G5VAE02GNCM9	BE444720	5AS3-0.75-0.98
5S_F1G5VAE02JH8DT	BQ160154	5AS1-0.40-1.00*
5S_F1G5VAE02IJLKZ	BF484065	C-5AS1-0.40
5S_F1G5VAE02HG555	BE399966	5AS7/10-0.98-1.00
5S_F1G5VAE02I3RJ7	BQ167612	C-5AS1-0.40
5S_F1G5VAE02GSFXZ	BE444081	5AL10-0.57-0.78
5S_F1G5VAE02FMH9N	BQ161412	5AS1-0.40-0.75
5S_F1G5VAE02GHLLD	CD492234	5AS3-0.75-0.98
5S_F1G5VAE02JWO6F	BF483271	5AS3-0.75-0.98
5S_F1G5VAE02H82X0	BE498665	5AS
5S_F1G5VAE02INELF	BE591275	5AS3-0.75-0.98
5S_F1G5VAE02IZ032	BE500582	5AL12-0.35-0.57
5S_F1G5VAE02HK73Q	BG314119	C-5AS1-0.40
5S_F1G5VAE02FXBTG	BQ169387	5AS
5S_F1G5VAE02GO94W	BQ159642	5AS3-0.75-0.98
5S_F1G5VAE02GGI2R	BF483271	5AS3-0.75-0.98
5S_F1G5VAE02I36L9	BF484065	C-5AS1-0.40
5S_F1G5VAE02GMXLV	BF484212	5AS3-0.75-0.98
5S_F1G5VAE02J2KGJ	BQ161412	5AS1-0.40-0.75
5S_F1G5VAE02JKXFC	BE606637	5AS3-0.75-0.98
5S_F1G5VAE02HM3YQ	CD373701	5AL23-0.87-1.00
5S_F1G5VAE02IRBGB	BQ161329	C-5AS1-0.40
5S_F1G5VAE02FSUV6	BE499257	C-5AS3-0.75*
5S_F1G5VAE02HUB4U	BE444377	5AS1-0.40-0.75
5S_F1G5VAE02IHKU0	BQ162207	C-5AL10-0.57*
5S_F1G5VAE02GXNTX	CD492234	5AS3-0.75-0.98
5S_F1G5VAE02JHC4I	BQ168778	C-5AS1-0.40
5S_F1G5VAE02I69BG	BQ166848	5AS3-0.75-0.98
5S_F1G5VAE02GSL8C	BF474606	5AS3-0.75-0.98
5S_F1G5VAE02H0GNE	BE606945	C-5AS3-0.75*
5S_F1G5VAE02IG2HW	BQ166848	5AS3-0.75-0.98
5S_F1G5VAE02H4JXF	BQ161531	5AS
5S_F1G5VAE02JDEOP	BQ160154	5AS1-0.40-1.00*
5S_F1G5VAE02F2R9H	BE444720	5AS3-0.75-0.98
5S_F1G5VAE02JEYMI	CD492115	5AS1-0.40-0.75
5S_F1G5VAE02HU9F5	BQ159507	C-5AS1-0.40
5S_F1G5VAE02HUR70	BE496203	5AL10-0.57-0.78
5S_F1G5VAE02IGOO3	BF484065	C-5AS1-0.40
5S_F1G5VAE02GF77R	BQ170796	C-5AS1-0.40
5S_F1G5VAE02HP8K5	CD454336	5AS3-0.75-1.00*
5S_F1G5VAE02GUKFZ	BF145871	5AS3-0.75-1.00*
5S_F1G5VAE02GBK93	BE497554	C-5AL10-0.57*
5S_F1G5VAE02HHP6C	BQ160154	5AS1-0.40-1.00*
5S_F1G5VAE02I9ED2	CD454892	5AS
5S_F1G5VAE02JF3YV	BG608205	C-5AL10-0.57*
5S_F1G5VAE02HVFL9	BF483271	5AS3-0.75-0.98
5S_F1G5VAE02GK8VB	BQ161221	C-5AS3-0.75*
5S_F1G5VAE02F2PV9	BE404135	5AS3-0.75-0.98
5S_F1G5VAE02IOEZT	BQ171680	5AS3-0.75-0.98
5S_F1G5VAE02FKY53	BF292081	5AS7/10-0.98-1.00
5S_F1G5VAE02I9TPK	BE498656	C-5AL17-0.78*
5S_F1G5VAE02IWMB3	BE444720	5AS3-0.75-0.98
5S_F1G5VAE02JQ5IA	BE497365
5S_F1G5VAE02I7A0E	BF478815	C-5AS1-0.40
5S_F1G5VAE02JX2OA	BQ160154	5AS1-0.40-1.00*
5S_F1G5VAE02JOFIJ	BE606945	C-5AS3-0.75*
5S_F1G5VAE02IYW6N	BQ169553	5AS1-0.40-0.75
5S_F1G5VAE02GYCWT	BF483271	5AS3-0.75-0.98
5S_F1G5VAE02FZ8O4	CD454867	C-5AL10-0.57*
5S_F1G5VAE02H6S2P	BE636954	5AS7/10-0.98-1.00
5S_F1G5VAE02F698B	BQ159550	C-5AL10-0.57*
5S_F1G5VAE02FRWTP	BE352603	C-5AS1-0.40
5S_F1G5VAE02IXWBQ	BE496903	5AS3-0.75-0.98
5S_F1G5VAE02HWI0I	BF482399	5AS3-0.75-1.00*
5S_F1G5VAE02JWXTI	BF483271	5AS3-0.75-0.98
5S_F1G5VAE02JRNVJ	BF473571	5AS3-0.75-0.98
5S_F1G5VAE02JYOFV	BQ171753	5AL23-0.87-1.00
5S_F1G5VAE02IQMGO	BE499475	5AL10-0.57-0.78
5S_F1G5VAE02IYGO6	CD452917	5AS3-0.75-0.98
5S_F1G5VAE02IQISX	BF483271	5AS3-0.75-0.98
5S_F1G5VAE02GPTWY	BF485298	5AS3-0.75-0.98
5S_F1G5VAE02GJ83R	BE499166	5AS3-0.75-0.98
5S_F1G5VAE02F82DI	BQ161646	5AS3-0.75-0.98
5S_F1G5VAE02GI27X	BE498656	C-5AL17-0.78*
5S_F1G5VAE02G1AOK	CD373701	5AL23-0.87-1.00
5S_F1G5VAE02JFC1E	BE352603	C-5AS1-0.40
5S_F1G5VAE02IIYQD	BF483271	5AS3-0.75-0.98
5S_F1G5VAE02IGANI	BQ167205	5AS3-0.75-0.98
5S_F1G5VAE02GTSRJ	BF145871	5AS3-0.75-1.00*
5S_F1G5VAE02IOA2S	BE423829	5AS3-0.75-0.98
5S_F1G5VAE02IADZ0	BG314119	C-5AS1-0.40
5S_F1G5VAE02J3PP5	BQ171612	5AS1-0.40-0.75
5S_F1G5VAE02JXPDO	BQ166848	5AS3-0.75-0.98
5S_F1G5VAE02FUUTO	BG262889	5AL23-0.87-1.00
5S_F1G5VAE02GJZOF	BF483271	5AS3-0.75-0.98
5S_F1G5VAE02HY1ZU	BQ294679	5AS3-0.75-0.98
5S_F1G5VAE02FVXES	BF483271	5AS3-0.75-0.98
5S_F1G5VAE02HUN5I	BE443334	5AS1-0.40-0.75
5S_F1G5VAE02I4ACD	CD452917	5AS3-0.75-0.98
5S_F1G5VAE02HMW8X	CD492157	5AS1-0.40-0.75
5S_F1G5VAE02I7P7K	BF484065	C-5AS1-0.40
5S_F1G5VAE02GWS87	BM137377	5AS3-0.75-0.98
5S_F1G5VAE02HA227	BF482671	5AS3-0.75-0.98
5S_F1G5VAE02G6EUJ	BE497554	C-5AL10-0.57*
5S_F1G5VAE02IJDHU	BQ168331	5AS1-0.40-0.75
5S_F1G5VAE02IG1CR	BE494952	5AS1-0.40-1.00*
5S_F1G5VAE02H6PQW	BQ162730	5AS3-0.75-0.98
5S_F1G5VAE02GTSDU	BQ160154	5AS1-0.40-1.00*
5S_F1G5VAE02FZTV4	BQ162207	C-5AL10-0.57*
5S_F1G5VAE02ICXHX	BQ160154	5AS1-0.40-1.00*
5S_F1G5VAE02IW6UV	BE591215	C-5AL10-0.57*
5S_F1G5VAE02JB950	BE497365
5S_F1G5VAE02JR51U	BG606847	5AS1-0.40-0.75
5S_F1G5VAE02IKRWF	BF483271	5AS3-0.75-0.98
5S_F1G5VAE02J0PLO	BF291727	5AS3-0.75-0.98
5S_F1G5VAE02I5Y8Q	BQ162730	5AS3-0.75-0.98
5S_F1G5VAE02HBB5Z	BE636954	5AS7/10-0.98-1.00
5S_F1G5VAE02JRB9Q	BE446811	5AS3-0.75-0.98
5S_F1G5VAE02IZWLF	BQ162207	C-5AL10-0.57*
5S_F1G5VAE02FLGAU	BQ166723	5AS3-0.75-0.98
5S_F1G5VAE02HVVTU	BQ168704	5AL
5S_F1G5VAE02HCC9Q	BF484731	5AS1-0.40-0.75
5S_F1G5VAE02H6YAS	BE444854	5AS3-0.75-0.98
5S_F1G5VAE02II6TX	BQ170620	5AS7/10-0.98-1.00
5S_F1G5VAE02FTVSO	BE405614	5AS3-0.75-0.98
5S_F1G5VAE02INSJB	BF483871	5AS3-0.75-0.98
5S_F1G5VAE02HUUXZ	BE404135	5AS3-0.75-0.98
5S_F1G5VAE02GAO1V	BG263528	C-5AS3-0.75*
5S_F1G5VAE02HEAH4	BE405630	5AS7/10-0.98-1.00
5S_F1G5VAE02GLVI4	CD452731	5AS3-0.75-0.98
5S_F1G5VAE02HQA2K	BE495896	5AS
5S_F1G5VAE02JPQXL	BQ166723	5AS3-0.75-0.98
5S_F1G5VAE02F4IUA	CD490979	C-5AS3-0.75*
5S_F1G5VAE02JOOHK	BF474700	5AS1-0.40-0.75
5S_F1G5VAE02F88QG	CD492115	5AS1-0.40-0.75
5S_F1G5VAE02ICSID	BE352603	C-5AS1-0.40
5S_F1G5VAE02F593I	BE497554	C-5AL10-0.57*
5S_F1G5VAE02G4L3R	BE494952	5AS1-0.40-1.00*
5S_F1G5VAE02IPB6K	BQ166848	5AS3-0.75-0.98
5S_F1G5VAE02GTGBW	BE499835	5AS3-0.75-0.98
5S_F1G5VAE02HWF03	BQ160154	5AS1-0.40-1.00*
5S_F1G5VAE02IGYN5	BQ160154	5AS1-0.40-1.00*
5S_F1G5VAE02II99P	BE591178	5AS3-0.75-0.98
5S_F1G5VAE02GMA43	BE500909
5S_F1G5VAE02IA1FN	BF483271	5AS3-0.75-0.98
5S_F1G5VAE02HDYKJ	BE499458	5AS3-0.75-0.98
5S_F1G5VAE02IK1J2	BQ171922	5AS1-0.40-0.75
5S_F1G5VAE02FQAK6	BQ162730	5AS3-0.75-0.98
5S_F1G5VAE02HTT1U	BF483271	5AS3-0.75-0.98
5S_F1G5VAE02FKW4O	BF482671	5AS3-0.75-0.98
5S_F1G5VAE02GUT9X	BE495896	5AS
5S_F1G5VAE02ISIZF	BE443334	5AS1-0.40-0.75
5S_F1G5VAE02J2KAN	BE636954	5AS7/10-0.98-1.00
5S_F1G5VAE02HWARE	BE403518	C-5AS1-0.40
5S_F1G5VAE02H5VPM	BE404603
5S_F1G5VAE02G44EI	CD490772	5AS1-0.40-0.75
5S_F1G5VAE02H6RHA	BF483271	5AS3-0.75-0.98
5S_F1G5VAE02IWYN8	CD373701	5AL23-0.87-1.00
5S_F1G5VAE02HI3N8	BI479830	5AS3-0.75-0.98
5S_F1G5VAE02JRP0Z	BF483271	5AS3-0.75-0.98
5S_F1G5VAE02II5OS	BF483271	5AS3-0.75-0.98
5S_F1G5VAE02I0H5W	BG263528	C-5AS3-0.75*
5S_F1G5VAE02FZSV4	BE497554	C-5AL10-0.57*
5S_F1G5VAE02GVN2N	BQ282249	C-5AS3-0.75*
5S_F1G5VAE02HNB8U	BQ160118	C-5AS1-0.40
5S_F1G5VAE02HQSW4	BE494952	5AS1-0.40-1.00*
5S_F1G5VAE02G9TLB	BE606637	5AS3-0.75-0.98
5S_F1G5VAE02FKXYE	BE444720	5AS3-0.75-0.98
5S_F1G5VAE02JR1U2	BQ161412	5AS1-0.40-0.75
5S_F1G5VAE02FNIW8	BQ161412	5AS1-0.40-0.75
5S_F1G5VAE02JEB0P	BF483271	5AS3-0.75-0.98
5S_F1G5VAE02GRO7D	BG262917	5AS3-0.75-0.98
5S_F1G5VAE02JXLD6	BF291727	5AS3-0.75-0.98
5S_F1G5VAE02IFDM8	BE497554	C-5AL10-0.57*
5S_F1G5VAE02INWS0	CD452948	5AS3-0.75-0.98
5S_F1G5VAE02ILMVB	BF483271	5AS3-0.75-0.98
5S_F1G5VAE02G2I8R	BQ162732	5AS7/10-0.98-1.00
5S_F1G5VAE02JEXQF	BE352603	C-5AS1-0.40
5S_F1G5VAE02G5DZB	BQ282249	C-5AS3-0.75*
5S_F1G5VAE02J4ERD	BE425161	C-5AS1-0.40
5S_F1G5VAE02HA8VH	BF474606	5AS3-0.75-0.98
5S_F1G5VAE02I3E5J	BE403373	5AS3-0.75-0.98
5S_F1G5VAE02GRQ0U	BE606945	C-5AS3-0.75*
5S_F1G5VAE02JFL7M	BE352603	C-5AS1-0.40
5S_F1G5VAE02HO2U0	BF482671	5AS3-0.75-0.98
5S_F1G5VAE02JJNWS	BE591003	5AS3-0.75-0.98
5S_F1G5VAE02JPLNZ	BE498656	C-5AL17-0.78*
5S_F1G5VAE02F480J	BQ171429	5AS3-0.75-0.98
5S_F1G5VAE02GESX2	BQ166723	5AS3-0.75-0.98
5S_F1G5VAE02F9K4B	BQ169553	5AS1-0.40-0.75
5S_F1G5VAE02H78ZK	BQ294783	5AS3-0.75-0.98
5S_F1G5VAE02I8BW7	BF483271	5AS3-0.75-0.98
5S_F1G5VAE02FUGKC	BI479830	5AS3-0.75-0.98
5S_F1G5VAE02IBEVG	BQ168756	5AS1-0.40-0.75
5S_F1G5VAE02JT6GX	BF483482	5AS3-0.75-0.98
5S_F1G5VAE02JW695	BF483271	5AS3-0.75-0.98
5S_F1G5VAE02J01AS	BG607979	5AS1-0.40-0.75
5S_F1G5VAE02H61KM	BF484065	C-5AS1-0.40
5S_F1G5VAE02HJQVM	BM135412	C-5AL10-0.57*
5S_F1G5VAE02I20WU	BG262917	5AS3-0.75-0.98
5S_F1G5VAE02HTGE6	BM135412	C-5AL10-0.57*
5S_F1G5VAE02JWWU1	BE500582	5AL12-0.35-0.57
5S_F1G5VAE02HDN16	BE444081	5AL10-0.57-0.78
5S_F1G5VAE02F40B9	CD490772	5AS1-0.40-0.75
5S_F1G5VAE02G1JC2	BE636954	5AS7/10-0.98-1.00
5S_F1G5VAE02IACM8	BE636954	5AS7/10-0.98-1.00
5S_F1G5VAE02J4TR2	BE591734	5AS3-0.75-0.98
5S_F1G5VAE02HNONN	CD373701	5AL23-0.87-1.00
5S_F1G5VAE02IZ8RA	BE499475	5AL10-0.57-0.78
5S_F1G5VAE02JHRLW	BE446811	5AS3-0.75-0.98
5S_F1G5VAE02IY3Q0	BQ171123	5AS3-0.75-0.98
5S_F1G5VAE02JKEXD	BQ167107	5AS1-0.40-0.75
5S_F1G5VAE02GCRZG	BQ166723	5AS3-0.75-0.98
5S_F1G5VAE02JR6FE	BF482671	5AS3-0.75-0.98
5S_F1G5VAE02GBXRT	BE422471	5AS3-0.75-0.98
5S_F1G5VAE02GM4A2	BM135412	C-5AL10-0.57*
5S_F1G5VAE02H9RX7	BE443755	5AS1-0.40-0.75
5S_F1G5VAE02F7FVW	BE636954	5AS7/10-0.98-1.00
5S_F1G5VAE02HCNFC	BQ161412	5AS1-0.40-0.75
5S_F1G5VAE02JA5ZJ	BF474547	C-5AL10-0.57*
5S_F1G5VAE02HCNUW	BE497554	C-5AL10-0.57*
5S_F1G5VAE02JDFWG	BQ170865	5AS3-0.75-0.98
5S_F1G5VAE02FKPKR	BM138279	5AL
5S_F1G5VAE02HZ3GC	BQ161405	C-5AS1-0.40
5S_F1G5VAE02JF13N	BF201102	5AS3-0.75-0.98
5S_F1G5VAE02HIDY7	BQ170299	5AS3-0.75-0.98
5S_F1G5VAE02GR49X	BE499835	5AS3-0.75-0.98
5S_F1G5VAE02IZFC1	BF484212	5AS3-0.75-0.98
5S_F1G5VAE02JMZI1	BG606847	5AS1-0.40-0.75
5S_F1G5VAE02JEIJF	BQ160154	5AS1-0.40-1.00*
5S_F1G5VAE02FQIZ7	BQ168258	5AS7/10-0.98-1.00
5S_F1G5VAE02JA8UO	BG606847	5AS1-0.40-0.75
5S_F1G5VAE02IT3YM	BE444377	5AS1-0.40-0.75
5S_F1G5VAE02JOA1A	CD492048	5AL10-0.57-0.78
5S_F1G5VAE02JV322	BG313707	5AS1-0.40-0.75
5S_F1G5VAE02FMNE2	BE444081	5AL10-0.57-0.78
5S_F1G5VAE02I8MZ6	BE423829	5AS3-0.75-0.98
5S_F1G5VAE02HQQGW	BI479830	5AS3-0.75-0.98
5S_F1G5VAE02GIUU3	BE471089	5AL10-0.57-0.78
5S_F1G5VAE02FT4AV	BE606705	5AS3-0.75-0.98
5S_F1G5VAE02I03C4	BE352603	C-5AS1-0.40
5S_F1G5VAE02IO6OX	BG313336	C-5AL10-0.57*
5S_F1G5VAE02HPBW7	BF291333	C-5AS3-0.75*
5S_F1G5VAE02GWXLC	BQ160154	5AS1-0.40-1.00*
5S_F1G5VAE02IACA1	BQ159538	5AS1-0.40-0.75
5S_F1G5VAE02FV0DD	BE496903	5AS3-0.75-0.98
5S_F1G5VAE02JH0UC	BE444720	5AS3-0.75-0.98
5S_F1G5VAE02I4ZQ7	BQ160154	5AS1-0.40-1.00*
5S_F1G5VAE02HE3L2	BE498665	5AS
5S_F1G5VAE02JPS70	BQ161412	5AS1-0.40-0.75
5S_F1G5VAE02J05Q1	BE496203	5AL10-0.57-0.78
5S_F1G5VAE02GIVY0	BF478815	C-5AS1-0.40
5S_F1G5VAE02HB2N2	CD490772	5AS1-0.40-0.75
5S_F1G5VAE02H967H	BE352603	C-5AS1-0.40
5S_F1G5VAE02IL5OB	BG604740	5AS1-0.40-0.75
5S_F1G5VAE02JQHR8	BE494952	5AS1-0.40-1.00*
5S_F1G5VAE02G1CQB	BE591178	5AS3-0.75-0.98
5S_F1G5VAE02G8HL1	BF483271	5AS3-0.75-0.98
5S_F1G5VAE02JMY74	BF483271	5AS3-0.75-0.98
5S_F1G5VAE02HKFLF	BE445396	5AS3-0.75-0.98
5S_F1G5VAE02F0GWY	BE443538	5AS1-0.40-0.75
5S_F1G5VAE02GZL7D	BE399966	5AS7/10-0.98-1.00
5S_F1G5VAE02G0RAC	BE446058	5AS1-0.40-0.75
5S_F1G5VAE02HYM8Z	BE500909
5S_F1G5VAE02GVTJE	CD452948	5AS3-0.75-0.98
5S_F1G5VAE02I86H6	BE444081	5AL10-0.57-0.78
5S_F1G5VAE02I8FQF	CD491759	C-5AS3-0.75*
5S_F1G5VAE02FJBOZ	BF474606	5AS3-0.75-0.98
5S_F1G5VAE02FV2TN	BQ171012	5AS1-0.40-0.75
5S_F1G5VAE02F4YW1	BQ161221	C-5AS3-0.75*
5S_F1G5VAE02GK0GV	BE591275	5AS3-0.75-0.98
5S_F1G5VAE02HDKXN	BQ161063	5AL10-0.57-0.87*
5S_F1G5VAE02J16E1	BQ161531	5AS
5S_F1G5VAE02GTBJA	BF483271	5AS3-0.75-0.98
5S_F1G5VAE02HVY4D	BF483271	5AS3-0.75-0.98
5S_F1G5VAE02IG0P0	BM137384	5AL17-0.78-0.87
5S_F1G5VAE02IK1NW	BQ171922	5AS1-0.40-0.75
5S_F1G5VAE02JCH44	BE606945	C-5AS3-0.75*
5S_F1G5VAE02IIT7B	BQ161329	C-5AS1-0.40
5S_F1G5VAE02GYM30	BE439194	5AS1-0.40-0.98*
5S_F1G5VAE02JA5C0	CD453440
5S_F1G5VAE02GCD2O	BG274989	5AS3-0.75-0.98
5S_F1G5VAE02GWVCZ	CD373731	C-5AL10-0.57*
5S_F1G5VAE02IPVIS	BQ170299	5AS3-0.75-0.98
5S_F1G5VAE02H1VQ5	BE606945	C-5AS3-0.75*
5S_F1G5VAE02JTXOV	BF483514	5AS
5S_F1G5VAE02F668H	BF473658	5AS1-0.40-0.75
5S_F1G5VAE02FYOZ9	BG263803	C-5AS3-0.75*
5S_F1G5VAE02HGV9M	BQ170500	C-5AS1-0.40
5S_F1G5VAE02I22WG	BE443426	C-5AS1-0.40
5S_F1G5VAE02IDJ43	BF483271	5AS3-0.75-0.98
5S_F1G5VAE02GOYVS	BE494952	5AS1-0.40-1.00*
5S_F1G5VAE02FXK6Q	BG274989	5AS3-0.75-0.98
5S_F1G5VAE02FX0LJ	BE471016	5AS1-0.40-0.75
5S_F1G5VAE02HMOM4	BQ166723	5AS3-0.75-0.98
5S_F1G5VAE02G8U14	BE422471	5AS3-0.75-0.98
5S_F1G5VAE02IWCF8	BE405630	5AS7/10-0.98-1.00
5S_F1G5VAE02IS9JA	BF474700	5AS1-0.40-0.75
5S_F1G5VAE02H32T6	BE606945	C-5AS3-0.75*
5S_F1G5VAE02GBWG2	BE498794	5AS3-0.75-0.98
5S_F1G5VAE02GCGFO	BQ160582	5AS
5S_F1G5VAE02G39QK	CD454154	5AS1-0.40-0.75
5S_F1G5VAE02H9IS2	BE443755	5AS1-0.40-0.75
5S_F1G5VAE02GP0YA	BF483271	5AS3-0.75-0.98
5S_F1G5VAE02I3C7Y	BG274989	5AS3-0.75-0.98
5S_F1G5VAE02FT47R	BF484212	5AS3-0.75-0.98
5S_F1G5VAE02FH7L2	BQ161441	5AS3-0.75-0.98
5S_F1G5VAE02HKJZC	BF483271	5AS3-0.75-0.98
5S_F1G5VAE02F2SRZ	BF483271	5AS3-0.75-0.98
5S_F1G5VAE02HXENI	BQ169387	5AS
5S_F1G5VAE02HI9OI	BQ168258	5AS7/10-0.98-1.00
5S_F1G5VAE02JZHVS	BQ160108	5AS3-0.75-0.98
5S_F1G5VAE02J6UUU	BQ160154	5AS1-0.40-1.00*
5S_F1G5VAE02GLGBU	BG313336	C-5AL10-0.57*
5S_F1G5VAE02JOQM3	BE443751	5AS3-0.75-0.98
5S_F1G5VAE02FMJJP	BE498768	5AS1-0.40-0.75
5S_F1G5VAE02HAJ5M	BQ160504	5AS3-0.75-1.00*
5S_F1G5VAE02JFTSA	BQ166848	5AS3-0.75-0.98
5S_F1G5VAE02HPEWL	BF478815	C-5AS1-0.40
5S_F1G5VAE02HZRBC	BQ172377	5AS1-0.40-0.75
5S_F1G5VAE02GRSZ7	CD491759	C-5AS3-0.75*
5S_F1G5VAE02GB58D	BF483514	5AS
5S_F1G5VAE02HZ8NK	BF483271	5AS3-0.75-0.98
5S_F1IZ1KN01A4QGW	BQ159642	5AS3-0.75-0.98
5S_F1IZ1KN01EQCNN	BE497554	C-5AL10-0.57*
5S_F1IZ1KN01B5N1U	BE399088	5AS3-0.75-0.98
5S_F1IZ1KN01D676R	BE497554	C-5AL10-0.57*
5S_F1IZ1KN01A5G6V	BE399966	5AS7/10-0.98-1.00
5S_F1IZ1KN01DW7IQ	BE496203	5AL10-0.57-0.78
5S_F1IZ1KN01ELWY5	BQ160154	5AS1-0.40-1.00*
5S_F1IZ1KN01DA8BL	BQ170351	5AL
5S_F1IZ1KN01CKY9A	BG263803	C-5AS3-0.75*
5S_F1IZ1KN01C2H8S	BF483271	5AS3-0.75-0.98
5S_F1IZ1KN01BMX4N	BQ168865	5AS3-0.75-0.98
5S_F1IZ1KN01EXRXE	BE495896	5AS
5S_F1IZ1KN01B3P50	BQ171012	5AS1-0.40-0.75
5S_F1IZ1KN01A0K9R	BQ160076	5AL10-0.57-0.78
5S_F1IZ1KN01EJ5M0	CD492234	5AS3-0.75-0.98
5S_F1IZ1KN01BQHTF	BE444720	5AS3-0.75-0.98
5S_F1IZ1KN01DERW0	BG263803	C-5AS3-0.75*
5S_F1IZ1KN01DKU17	BQ160154	5AS1-0.40-1.00*
5S_F1IZ1KN01AW61Q	BF484065	C-5AS1-0.40
5S_F1IZ1KN01CVAYV	BE445396	5AS3-0.75-0.98
5S_F1IZ1KN01EGYI3	BE497554	C-5AL10-0.57*
5S_F1IZ1KN01CS5J6	BF291857	C-5AS1-0.40
5S_F1IZ1KN01E23YR	CD454154	5AS1-0.40-0.75
5S_F1IZ1KN01CYWT7	CD452967	5AS1-0.40-0.75
5S_F1IZ1KN01BKX4F	BE498223	5AS1-0.40-0.75
5S_F1IZ1KN01A1PIP	BF483514	5AS
5S_F1IZ1KN01A76SJ	CD490772	5AS1-0.40-0.75
5S_F1IZ1KN01CBVIT	BE444720	5AS3-0.75-0.98
5S_F1IZ1KN01AXU83	BQ282249	C-5AS3-0.75*
5S_F1IZ1KN01A8M5X	BQ168778	C-5AS1-0.40
5S_F1IZ1KN01EP96X	BQ160154	5AS1-0.40-1.00*
5S_F1IZ1KN01AOCSX	BG263803	C-5AS3-0.75*
5S_F1IZ1KN01A3QNK	BE445396	5AS3-0.75-0.98
5S_F1IZ1KN01BVISN	BQ160154	5AS1-0.40-1.00*
5S_F1IZ1KN01A4744	BM138194	C-5AL10-0.57*
5S_F1IZ1KN01C5Z03	BE591178	5AS3-0.75-0.98
5S_F1IZ1KN01BB3YN	BF201102	5AS3-0.75-0.98
5S_F1IZ1KN01CSWH0	BE403518	C-5AS1-0.40
5S_F1IZ1KN01CH8QU	BQ167639	5AS3-0.75-0.98
5S_F1IZ1KN01DZN5F	BQ160154	5AS1-0.40-1.00*
5S_F1IZ1KN01D2XN5	BQ169716	5AS1-0.40-0.75
5S_F1IZ1KN01DYR0Q	BF146187	5AS
5S_F1IZ1KN01AIAWD	BM137377	5AS3-0.75-0.98
5S_F1IZ1KN01ECIDJ	BF483271	5AS3-0.75-0.98
5S_F1IZ1KN01DXW44	CD492234	5AS3-0.75-0.98
5S_F1IZ1KN01CXZWI	BE422811	5AS1-0.40-0.75
5S_F1IZ1KN01CB0EP	BF485220	5AS3-0.75-0.98
5S_F1IZ1KN01AISG9	BE497409	5AL10-0.57-0.78
5S_F1IZ1KN01EQS2M	BF483871	5AS3-0.75-0.98
5S_F1IZ1KN01D7CMT	BE591275	5AS3-0.75-0.98
5S_F1IZ1KN01EX9R7	BF483271	5AS3-0.75-0.98
5S_F1IZ1KN01CPD3I	BE498656	C-5AL17-0.78*
5S_F1IZ1KN01EUVMF	CD452967	5AS1-0.40-0.75
5S_F1IZ1KN01EQSX2	BG604740	5AS1-0.40-0.75
5S_F1IZ1KN01BY8X5	BQ162267	5AS3-0.75-0.98
5S_F1IZ1KN01CBAM8	BE498656	C-5AL17-0.78*
5S_F1IZ1KN01EBF4V	BM137377	5AS3-0.75-0.98
5S_F1IZ1KN01EMQRJ	BE591734	5AS3-0.75-0.98
5S_F1IZ1KN01EP1WT	BM137377	5AS3-0.75-0.98
5S_F1IZ1KN01A83O1	BE444081	5AL10-0.57-0.78
5S_F1IZ1KN01CT6EJ	BE497093	5AS3-0.75-0.98
5S_F1IZ1KN01EDOXK	BF145871	5AS3-0.75-1.00*
5S_F1IZ1KN01D5H4C	BF473571	5AS3-0.75-0.98
5S_F1IZ1KN01EJR57	BE591275	5AS3-0.75-0.98
5S_F1IZ1KN01B2OEK	BQ160118	C-5AS1-0.40
5S_F1IZ1KN01AWDPH	BF429127
5S_F1IZ1KN01DC1IC	CD452948	5AS3-0.75-0.98
5S_F1IZ1KN01CUXE1	BQ162730	5AS3-0.75-0.98
5S_F1IZ1KN01CS8CZ	BQ162207	C-5AL10-0.57*
5S_F1IZ1KN01CKWTC	BE403518	C-5AS1-0.40
5S_F1IZ1KN01DHZMC	BQ161622	5AS3-0.75-0.98
5S_F1IZ1KN01BQKOB	BQ161483	5AS3-0.75-0.98
5S_F1IZ1KN01DCKX7	CD490772	5AS1-0.40-0.75
5S_F1IZ1KN01CY6CI	BE496203	5AL10-0.57-0.78
5S_F1IZ1KN01A5CCO	BM135412	C-5AL10-0.57*
5S_F1IZ1KN01C30Y5	BE591275	5AS3-0.75-0.98
5S_F1IZ1KN01BD8XW	BQ159642	5AS3-0.75-0.98
5S_F1IZ1KN01A3NML	BF482671	5AS3-0.75-0.98
5S_F1IZ1KN01C8WXS	BF145871	5AS3-0.75-1.00*
5S_F1IZ1KN01A3ZMI	BE422471	5AS3-0.75-0.98
5S_F1IZ1KN01A7IE8	BM136739	5AS3-0.75-0.98
5S_F1IZ1KN01B6R1I	BE443751	5AS3-0.75-0.98
5S_F1IZ1KN01DO2K0	BE498656	C-5AL17-0.78*
5S_F1IZ1KN01BO17A	BF483514	5AS
5S_F1IZ1KN01C0TAH	BE444377	5AS1-0.40-0.75
5S_F1IZ1KN01BR18Z	BQ160154	5AS1-0.40-1.00*
5S_F1IZ1KN01B1EI6	BQ280452	5AS1-0.40-0.75
5S_F1IZ1KN01CFJCZ	BE443755	5AS1-0.40-0.75
5S_F1IZ1KN01DIB2J	BE637485	5AS3-0.75-0.98
5S_F1IZ1KN01DTHPR	BF485469	5AL17-0.78-0.87
5S_F1IZ1KN01COA2B	CD373633	5AL23-0.87-1.00
5S_F1IZ1KN01CEIIP	BQ171115	C-5AL10-0.57*
5S_F1IZ1KN01AY2TC	BE500582	5AL12-0.35-0.57
5S_F1IZ1KN01DSV72	BE423829	5AS3-0.75-0.98
5S_F1IZ1KN01C1PIZ	BQ169505	C-5AS1-0.40
5S_F1IZ1KN01C26DT	BE446811	5AS3-0.75-0.98
5S_F1IZ1KN01BA01F	BE403768	5AL12-0.35-0.57
5S_F1IZ1KN01BX1WY	CD454147	5AS3-0.75-0.98
5S_F1IZ1KN01BXUH8	BE495011	5AL23-0.87-1.00
5S_F1IZ1KN01CN0QP	BE443538	5AS1-0.40-0.75
5S_F1IZ1KN01CQOGO	BQ171012	5AS1-0.40-0.75
5S_F1IZ1KN01A9TYP	BE422811	5AS1-0.40-0.75
5S_F1IZ1KN01CW8WT	BQ161531	5AS
5S_F1IZ1KN01E263V	BQ172093	C-5AS1-0.40
5S_F1IZ1KN01ECD7O	CD492157	5AS1-0.40-0.75
5S_F1IZ1KN01ESOCR	BE444377	5AS1-0.40-0.75
5S_F1IZ1KN01BNTM6	BF473658	5AS1-0.40-0.75
5S_F1IZ1KN01A4DMK	CD490979	C-5AS3-0.75*
5S_F1IZ1KN01DO92N	BQ168756	5AS1-0.40-0.75
5S_F1IZ1KN01BA7Y7	CD454892	5AS
5S_F1IZ1KN01B7N1V	BQ162732	5AS7/10-0.98-1.00
5S_F1IZ1KN01BNU4F	BQ162732	5AS7/10-0.98-1.00
5S_F1IZ1KN01AFG3O	BE498656	C-5AL17-0.78*
5S_F1IZ1KN01DMM73	CD452899	5AS3-0.75-0.98
5S_F1IZ1KN01D999Z	BQ280806	5AS1-0.40-0.75
5S_F1IZ1KN01DXCN4	BE443334	5AS1-0.40-0.75
5S_F1IZ1KN01ASPJB	BE494952	5AS1-0.40-1.00*
5S_F1IZ1KN01A2WON	BM137384	5AL17-0.78-0.87
5S_F1IZ1KN01CUA3Q	BQ160076	5AL10-0.57-0.78
5S_F1IZ1KN01CW0CU	BF484988	5AS7/10-0.98-1.00
5S_F1IZ1KN01C8EES	BQ167501	5AS3-0.75-0.98
5S_F1IZ1KN01BZ9CZ	BE606637	5AS3-0.75-0.98
5S_F1IZ1KN01BRV91	BF484065	C-5AS1-0.40
5S_F1IZ1KN01ADM6Y	BF483514	5AS
5S_F1IZ1KN01BEIJD	BF483271	5AS3-0.75-0.98
5S_F1IZ1KN01BAUKF	BF483482	5AS3-0.75-0.98
5S_F1IZ1KN01BIMLH	BE444081	5AL10-0.57-0.78
5S_F1IZ1KN01EUQ7T	BG274989	5AS3-0.75-0.98
5S_F1IZ1KN01DULMF	CD490979	C-5AS3-0.75*
5S_F1IZ1KN01EET41	BQ171874
5S_F1IZ1KN01A7C9C	BQ162627	5AS1-0.40-0.75
5S_F1IZ1KN01BPUX5	BE498921	5AL23-0.87-1.00
5S_F1IZ1KN01CHRU6	BE444377	5AS1-0.40-0.75
5S_F1IZ1KN01DXSLB	BE497554	C-5AL10-0.57*
5S_F1IZ1KN01D5ANP	BQ169553	5AS1-0.40-0.75
5S_F1IZ1KN01CC3YD	BF145871	5AS3-0.75-1.00*
5S_F1IZ1KN01ELX8R	BE471016	5AS1-0.40-0.75
5S_F1IZ1KN01CPMD9	CD454867	C-5AL10-0.57*
5S_F1IZ1KN01A0KYP	BQ161441	5AS3-0.75-0.98
5S_F1IZ1KN01DKDIX	BQ166723	5AS3-0.75-0.98
5S_F1IZ1KN01B20G7	BE446811	5AS3-0.75-0.98
5S_F1IZ1KN01CN40Z	BE498768	5AS1-0.40-0.75
5S_F1IZ1KN01DCL4U	BF483271	5AS3-0.75-0.98
5S_F1IZ1KN01EAY6I	BE494952	5AS1-0.40-1.00*
5S_F1IZ1KN01AVWKR	BQ160108	5AS3-0.75-0.98
5S_F1IZ1KN01E46IK	BF483271	5AS3-0.75-0.98
5S_F1IZ1KN01C8GRU	BE446058	5AS1-0.40-0.75
5S_F1IZ1KN01AJ61Y	BF291333	C-5AS3-0.75*
5S_F1IZ1KN01BADY1	BE604728	C-5AL10-0.57*
5S_F1IZ1KN01B6X6L	BQ169387	5AS
5S_F1IZ1KN01BGP4H	BE404603
5S_F1IZ1KN01CT1N7	BQ171012	5AS1-0.40-0.75
5S_F1IZ1KN01DA0YC	BE404135	5AS3-0.75-0.98
5S_F1IZ1KN01DNRC6	BF483271	5AS3-0.75-0.98
5S_F1IZ1KN01D32SA	BE591279	5AS3-0.75-0.98
5S_F1IZ1KN01APLNQ	BE443334	5AS1-0.40-0.75
5S_F1IZ1KN01DKHTJ	BE445396	5AS3-0.75-0.98
5S_F1IZ1KN01AVI8V	BE443334	5AS1-0.40-0.75
5S_F1IZ1KN01DIEIH	BF483514	5AS
5S_F1IZ1KN01CNJ7N	BQ162267	5AS3-0.75-0.98
5S_F1IZ1KN01C22XG	BE405614	5AS3-0.75-0.98
5S_F1IZ1KN01BP4SH	BF484731	5AS1-0.40-0.75
5S_F1IZ1KN01BYGR1	CD492234	5AS3-0.75-0.98
5S_F1IZ1KN01B5JVR	BQ160154	5AS1-0.40-1.00*
5S_F1IZ1KN01EWVLC	BF146187	5AS
5S_F1IZ1KN01C6A3I	BQ282249	C-5AS3-0.75*
5S_F1IZ1KN01DTKJZ	BF483271	5AS3-0.75-0.98
5S_F1IZ1KN01B32SK	BE498656	C-5AL17-0.78*
5S_F1IZ1KN01B21OB	CD490772	5AS1-0.40-0.75
5S_F1IZ1KN01CC8MU	BE423829	5AS3-0.75-0.98
5S_F1IZ1KN01DONJM	BE446642	5AL23-0.87-1.00
5S_F1IZ1KN01CQP8N	BQ160154	5AS1-0.40-1.00*
5S_F1IZ1KN01D3B0Z	BE591275	5AS3-0.75-0.98
5S_F1IZ1KN01BYOKT	BG607866	5AS1-0.40-0.75
5S_F1IZ1KN01DXKJF	BE443755	5AS1-0.40-0.75
5S_F1IZ1KN01CEMR9	CD490979	C-5AS3-0.75*
5S_F1IZ1KN01A2M57	BQ166848	5AS3-0.75-0.98
5S_F1IZ1KN01EEL09	BF483514	5AS
5S_F1IZ1KN01B2XZ9	BE499166	5AS3-0.75-0.98
5S_F1IZ1KN01DHHKR	BF145527	C-5AS1-0.40
5S_F1IZ1KN01BCZ86	BQ160154	5AS1-0.40-1.00*
5S_F1IZ1KN01AYIAC	BQ160076	5AL10-0.57-0.78
5S_F1IZ1KN01BO2SY	BF145405	5AL17-0.78-0.87
5S_F1IZ1KN01D9GC2	CD453584	C-5AS1-0.40
5S_F1IZ1KN01D26E0	BE591003	5AS3-0.75-0.98
5S_F1IZ1KN01DZN2L	BQ160154	5AS1-0.40-1.00*
5S_F1IZ1KN01DT65Q	CD453440
5S_F1IZ1KN01EMC9E	BQ169505	C-5AS1-0.40
5S_F1IZ1KN01C5GX2	BE446811	5AS3-0.75-0.98
5S_F1IZ1KN01BQNJ5	BG607979	5AS1-0.40-0.75
5S_F1IZ1KN01D1FAR	BQ166587	C-5AS3-0.75*
5S_F1IZ1KN01DXH4N	BE425296	C-5AL10-0.57*
5S_F1IZ1KN01B6SO7	BQ170796	C-5AS1-0.40
5S_F1IZ1KN01EJ7I4	BF146187	5AS
5S_F1IZ1KN01EQD99	BE444377	5AS1-0.40-0.75
5S_F1IZ1KN01AW5ZB	CD373701	5AL23-0.87-1.00
5S_F1IZ1KN01E0JC1	BQ159538	5AS1-0.40-0.75
5S_F1IZ1KN01BOQ00	BQ171922	5AS1-0.40-0.75
5S_F1IZ1KN01CXQK6	BF429127
5S_F1IZ1KN01DZYHO	BE399966	5AS7/10-0.98-1.00
5S_F1IZ1KN01CIRIW	BQ161622	5AS3-0.75-0.98
5S_F1IZ1KN01DBHVR	BE606945	C-5AS3-0.75*
5S_F1IZ1KN01C4YJC	BE500582	5AL12-0.35-0.57
5S_F1IZ1KN01CW6BA	BE591275	5AS3-0.75-0.98
5S_F1IZ1KN01DGR47	BQ487469	5AL
5S_F1IZ1KN01CGEZ0	BQ170865	5AS3-0.75-0.98
5S_F1IZ1KN01CGRI3	BF484212	5AS3-0.75-0.98
5S_F1IZ1KN01CROWN	BQ171429	5AS3-0.75-0.98
5S_F1IZ1KN01BEKEN	BE496203	5AL10-0.57-0.78
5S_F1IZ1KN01BQGE4	BF146187	5AS
5S_F1IZ1KN01DPH42	BE498656	C-5AL17-0.78*
5S_F1IZ1KN01BFZYC	BE591275	5AS3-0.75-0.98
5S_F1IZ1KN01DVCY5	CD454690	5AS
5S_F1IZ1KN01APIFQ	BE443426	C-5AS1-0.40
5S_F1IZ1KN01CV742	BG263803	C-5AS3-0.75*
5S_F1IZ1KN01DQCCE	BQ170351	5AL
5S_F1IZ1KN01EYMBC	BF482671	5AS3-0.75-0.98
5S_F1IZ1KN01BIL55	CD453440
5S_F1IZ1KN01ETDR0	BQ161329	C-5AS1-0.40
5S_F1IZ1KN01BP9FR	BF483271	5AS3-0.75-0.98
5S_F1IZ1KN01DB70L	BE498656	C-5AL17-0.78*
5S_F1IZ1KN01BST01	BQ160154	5AS1-0.40-1.00*
5S_F1IZ1KN01CM3HA	BE500582	5AL12-0.35-0.57
5S_F1IZ1KN01DSVXZ	BE471089	5AL10-0.57-0.78
5S_F1IZ1KN01A9ZIF	BE495011	5AL23-0.87-1.00
5S_F1IZ1KN01B28DV	BE404490	5AS1-0.40-0.75
5S_F1IZ1KN01A7ORY	CD454699	5AS3-0.75-0.98
5S_F1IZ1KN01BBKKE	BE405630	5AS7/10-0.98-1.00
5S_F1IZ1KN01CV5QQ	BQ171612	5AS1-0.40-0.75
5S_F1IZ1KN01B1KXM	BQ171922	5AS1-0.40-0.75
5S_F1IZ1KN01BX1K3	BF484212	5AS3-0.75-0.98
5S_F1IZ1KN01AH5M3	BQ167084	5AS1-0.40-0.75
5S_F1IZ1KN01B1AAO	BF484731	5AS1-0.40-0.75
5S_F1IZ1KN01A7RU0	BE591734	5AS3-0.75-0.98
5S_F1IZ1KN01E13JT	BQ160154	5AS1-0.40-1.00*
5S_F1IZ1KN01BFZM5	BM137377	5AS3-0.75-0.98
5S_F1IZ1KN01DBD0A	BE499835	5AS3-0.75-0.98
5S_F1IZ1KN01CYI98	BE498921	5AL23-0.87-1.00
5S_F1IZ1KN01CU5VP	BQ168258	5AS7/10-0.98-1.00
5S_F1IZ1KN01BC73H	BQ160154	5AS1-0.40-1.00*
5S_F1IZ1KN01BQ4QL	BE497554	C-5AL10-0.57*
5S_F1IZ1KN01BSB71	BE444081	5AL10-0.57-0.78
5S_F1IZ1KN01AIOYJ	BE499458	5AS3-0.75-0.98
5S_F1IZ1KN01CJ08B	BE444720	5AS3-0.75-0.98
5S_F1IZ1KN01D0RDG	BG607866	5AS1-0.40-0.75
5S_F1IZ1KN01CWUQU	BE496203	5AL10-0.57-0.78
5S_F1IZ1KN01DVQZK	BF483871	5AS3-0.75-0.98
5S_F1IZ1KN01E3I2C	BE352603	C-5AS1-0.40
5S_F1IZ1KN01BQTH9	BQ170351	5AL
5S_F1IZ1KN01D0E84	BF484212	5AS3-0.75-0.98
5S_F1IZ1KN01DJBJ2	BE446811	5AS3-0.75-0.98
5S_F1IZ1KN01EXAKB	BE444681	5AL23-0.87-1.00
5S_F1IZ1KN01D8AYA	BQ160045	5AS
5S_F1IZ1KN01DEBUJ	BQ487367	5AS3-0.75-0.98
5S_F1IZ1KN01EN6KS	BE499070	C-5AL17-0.78*
5S_F1IZ1KN01BSE32	BE591178	5AS3-0.75-0.98
5S_F1IZ1KN01CFS90	BQ171922	5AS1-0.40-0.75
5S_F1IZ1KN01A0Q5Z	BF291857	C-5AS1-0.40
5S_F1IZ1KN01CATSU	BG606337	5AS3-0.75-0.98
5S_F1IZ1KN01D3K5G	BE403518	C-5AS1-0.40
5S_F1IZ1KN01BHEUA	CD373593	C-5AS1-0.40
5S_F1IZ1KN01C38MU	BQ171682	5AS3-0.75-0.98
5S_F1IZ1KN01ESI78	CD454892	5AS
5S_F1IZ1KN01BW77K	BQ162267	5AS3-0.75-0.98
5S_F1IZ1KN01CFC3B	CD452948	5AS3-0.75-0.98
5S_F1IZ1KN01EB8GK	BQ169857	5AS3-0.75-0.98
5S_F1IZ1KN01EM3XP	BM137377	5AS3-0.75-0.98
5S_F1IZ1KN01B15KP	BF483271	5AS3-0.75-0.98
5S_F1IZ1KN01AH1JI	BE445396	5AS3-0.75-0.98
5S_F1IZ1KN01D0UEY	BQ171680	5AS3-0.75-0.98
5S_F1IZ1KN01EA8ZF	BE444720	5AS3-0.75-0.98
5S_F1IZ1KN01CR5OE	BG604740	5AS1-0.40-0.75
5S_F1IZ1KN01EG7YW	BQ167107	5AS1-0.40-0.75
5S_F1IZ1KN01A5GTJ	BF483271	5AS3-0.75-0.98
5S_F1IZ1KN01B7XF6	BQ487477	5AS3-0.75-0.98
5S_F1IZ1KN01EWT2N	BQ160154	5AS1-0.40-1.00*
5S_F1IZ1KN01EY5U1	BQ167084	5AS1-0.40-0.75
5S_F1IZ1KN01BDRHV	BF145871	5AS3-0.75-1.00*
5S_F1IZ1KN01D0GY9	BQ172228	C-5AS1-0.40
5S_F1IZ1KN01COF24	BF484731	5AS1-0.40-0.75
5S_F1IZ1KN01CF6X9	BE497111	C-5AL10-0.57*
5S_F1IZ1KN01BP823	BQ170299	5AS3-0.75-0.98
5S_F1IZ1KN01A5351	BF483271	5AS3-0.75-0.98
5S_F1IZ1KN01BFA8X	BQ167501	5AS3-0.75-0.98
5S_F1IZ1KN01EANIP	BQ162730	5AS3-0.75-0.98
5S_F1IZ1KN01DM34E	BM138436	5AL
5S_F1IZ1KN01D51AU	BQ168394	5AS3-0.75-0.98
5S_F1IZ1KN01BHAPY	BQ168394	5AS3-0.75-0.98
5S_F1IZ1KN01DJ6AJ	BF483271	5AS3-0.75-0.98
5S_F1IZ1KN01ELO8H	BE636954	5AS7/10-0.98-1.00
5S_F1IZ1KN01D4JO5	BF429127
5S_F1IZ1KN01E2M9Q	BE591178	5AS3-0.75-0.98
5S_F1IZ1KN01AYV4P	BE498656	C-5AL17-0.78*
5S_F1IZ1KN01CSGO7	BE403373	5AS3-0.75-0.98
5S_F1IZ1KN01E0JJT	CD491746	5AL23-0.87-1.00
5S_F1IZ1KN01CLQRO	BF202930	C-5AL10-0.57*
5S_F1IZ1KN01COUY1	CD454336	5AS3-0.75-1.00*
5S_F1IZ1KN01EQAI7	BF483271	5AS3-0.75-0.98
5S_F1IZ1KN01AVGP4	CD490571	5AS3-0.75-0.98
5S_F1IZ1KN01AH43J	BF146193	5AS1-0.40-0.75
5S_F1IZ1KN01EYU9H	BE444377	5AS1-0.40-0.75
5S_F1IZ1KN01DPVAX	BF429127
5S_F1IZ1KN01BZPHQ	BQ162730	5AS3-0.75-0.98
5S_F1IZ1KN01CUN6O	BE398500	5AS3-0.75-0.98
5S_F1IZ1KN01BZN8M	BQ170620	5AS7/10-0.98-1.00
5S_F1IZ1KN01D93OH	CD452948	5AS3-0.75-0.98
5S_F1IZ1KN01BS4VZ	CD454892	5AS
5S_F1IZ1KN01DJLP1	BQ161622	5AS3-0.75-0.98
5S_F1IZ1KN01DSTBY	BQ161412	5AS1-0.40-0.75
5S_F1IZ1KN01A4KS8	BG263803	C-5AS3-0.75*
5S_F1IZ1KN01DPCSG	BQ487412	5AS3-0.75-0.98
5S_F1IZ1KN01DIS1S	BE446811	5AS3-0.75-0.98
5S_F1IZ1KN01D9WQ6	BE497554	C-5AL10-0.57*
5S_F1IZ1KN01CSAQA	BE445260	5AL10-0.57-0.78
5S_F1IZ1KN01EGVBF	BE497554	C-5AL10-0.57*
5S_F1IZ1KN01DV04I	BG607866	5AS1-0.40-0.75
5S_F1IZ1KN01BBQ4J	BQ166848	5AS3-0.75-0.98
5S_F1IZ1KN01BL4E6	BG313336	C-5AL10-0.57*
5S_F1IZ1KN01E0DW7	BQ161412	5AS1-0.40-0.75
5S_F1IZ1KN01BBUET	CD454087	5AS3-0.75-0.98
5S_F1IZ1KN01EMOZ3	BE497440	C-5AL10-0.57*
5S_F1IZ1KN01C6HW2	BQ166723	5AS3-0.75-0.98
5S_F1IZ1KN01ECI3O	BQ162730	5AS3-0.75-0.98
5S_F1IZ1KN01C46R3	BM137384	5AL17-0.78-0.87
5S_F1IZ1KN01BPSAE	BE404135	5AS3-0.75-0.98
5S_F1IZ1KN01CYB9Y	CD454892	5AS
5S_F1IZ1KN01AVBQW	BG604740	5AS1-0.40-0.75
5S_F1IZ1KN01DG6XV	BE494952	5AS1-0.40-1.00*
5S_F1IZ1KN01D5MK4	BE637485	5AS3-0.75-0.98
5S_F1IZ1KN01EGF47	BF483271	5AS3-0.75-0.98
5S_F1IZ1KN01C18C3	BF483271	5AS3-0.75-0.98
5S_F1IZ1KN01CC7U9	BF482671	5AS3-0.75-0.98
5S_F1IZ1KN01BP36S	BF292081	5AS7/10-0.98-1.00
5S_F1IZ1KN01CSEUB	BQ161329	C-5AS1-0.40
5S_F1IZ1KN01EFUTE	BE499835	5AS3-0.75-0.98
5S_F1IZ1KN01A80D6	BQ168258	5AS7/10-0.98-1.00
5S_F1IZ1KN01CWYAG	BG263803	C-5AS3-0.75*
5S_F1IZ1KN01BQJDY	BQ171922	5AS1-0.40-0.75
5S_F1IZ1KN01DBJB8	CD454154	5AS1-0.40-0.75
5S_F1IZ1KN01C5J13	BF483271	5AS3-0.75-0.98
5S_F1IZ1KN01ASACJ	BE495896	5AS
5S_F1IZ1KN01COILG	CD452556	5AS1-0.40-0.75
5S_F1IZ1KN01EWYEI	BQ162130	5AL
5S_F1IZ1KN01BW4VU	BQ294783	5AS3-0.75-0.98
5S_F1IZ1KN01DY0IC	BE495896	5AS
5S_F1IZ1KN01CDF87	BE606637	5AS3-0.75-0.98
5S_F1IZ1KN01AELOC	BM138279	5AL
5S_F1IZ1KN01EA9AU	BQ162627	5AS1-0.40-0.75
5S_F1IZ1KN01CE82I	BE443538	5AS1-0.40-0.75
5S_F1IZ1KN01EXHGA	BQ161441	5AS3-0.75-0.98
5S_F1IZ1KN01ETAZC	BQ170351	5AL
5S_F1IZ1KN01AQ2XU	BQ167501	5AS3-0.75-0.98
5S_F1IZ1KN01AHTFL	BE470750	5AS3-0.75-0.98
5S_F1IZ1KN01CBQGD	BG607979	5AS1-0.40-0.75
5S_F1IZ1KN01C3U0Z	BE422471	5AS3-0.75-0.98
5S_F1IZ1KN01BLEKB	BG263803	C-5AS3-0.75*
5S_F1IZ1KN01BX8HV	BF291727	5AS3-0.75-0.98
5S_F1IZ1KN01DO486	BE404603
5S_F1IZ1KN01EIGUG	BE497554	C-5AL10-0.57*
5S_F1IZ1KN01BOMVF	BQ170351	5AL
5S_F1IZ1KN01BLZQV	BQ168669	5AS1-0.40-0.75
5S_F1IZ1KN01DY8XK	BF291727	5AS3-0.75-0.98
5S_F1IZ1KN01BCVF7	CD491759	C-5AS3-0.75*
5S_F1IZ1KN01DEGUM	BE590970	5AL12-0.35-0.57
5S_F1IZ1KN01A0944	BE423829	5AS3-0.75-0.98
5S_F1IZ1KN01C8D2T	CD454147	5AS3-0.75-0.98
5S_F1IZ1KN01CPYPG	BQ170351	5AL
5S_F1IZ1KN01CKE2X	BE591178	5AS3-0.75-0.98
5S_F1IZ1KN01DO678	BF145871	5AS3-0.75-1.00*
5S_F1IZ1KN01EDA7J	BF429127
5S_F1IZ1KN01BLMHX	BQ160582	5AS
5S_F1IZ1KN01BFD4Z	BE499835	5AS3-0.75-0.98
5S_F1IZ1KN01ATCKB	BE494952	5AS1-0.40-1.00*
5S_F1IZ1KN01DONSY	BQ167205	5AS3-0.75-0.98
5S_F1IZ1KN01C5MRG	BE494952	5AS1-0.40-1.00*
5S_F1IZ1KN01C3Q09	BE444720	5AS3-0.75-0.98
5S_F1IZ1KN01AOF18	BF483514	5AS
5S_F1IZ1KN01BHP6V	BQ172189	5AL10-0.57-0.78
5S_F1IZ1KN01DQK31	BE499458	5AS3-0.75-0.98
5S_F1IZ1KN01ASKGC	BF483271	5AS3-0.75-0.98
5S_F1IZ1KN01DLF9W	BQ162207	C-5AL10-0.57*
5S_F1IZ1KN01ER04B	BQ171753	5AL23-0.87-1.00
5S_F1IZ1KN01DO9F9	BE497554	C-5AL10-0.57*
5S_F1IZ1KN01EHYAO	BQ168331	5AS1-0.40-0.75
5S_F1IZ1KN01CUAEJ	BQ167205	5AS3-0.75-0.98
5S_F1IZ1KN01EOOE5	BE500582	5AL12-0.35-0.57
5S_F1IZ1KN01DZFA0	BQ167612	C-5AS1-0.40
5S_F1IZ1KN01BNZEB	BQ161441	5AS3-0.75-0.98
5S_F1IZ1KN01DCYHK	BE591003	5AS3-0.75-0.98
5S_F1IZ1KN01DJP88	BE444682	5AS3-0.75-0.98
5S_F1IZ1KN01D5PXI	BE591450	5AL23-0.87-1.00
5S_F1IZ1KN01BLJG4	BQ166723	5AS3-0.75-0.98
5S_F1IZ1KN01BSFNB	BQ168394	5AS3-0.75-0.98
5S_F1IZ1KN01EW3CH	BQ161412	5AS1-0.40-0.75
5S_F1IZ1KN01A2KQ8	BF482671	5AS3-0.75-0.98
5S_F1IZ1KN01CLJZK	BE636954	5AS7/10-0.98-1.00
5S_F1IZ1KN01A3CV1	BE422811	5AS1-0.40-0.75
5S_F1IZ1KN01DO8IE	BQ160154	5AS1-0.40-1.00*
5S_F1IZ1KN01EALGY	BE405630	5AS7/10-0.98-1.00
5S_F1IZ1KN01BQAXX	BQ170796	C-5AS1-0.40
5S_F1IZ1KN01A19QA	BE498665	5AS
5S_F1IZ1KN01EF3KU	BQ169387	5AS
5S_F1IZ1KN01AW1NQ	BQ166587	C-5AS3-0.75*
5S_F1IZ1KN01C5Z9I	BF483271	5AS3-0.75-0.98
5S_F1IZ1KN01DFP5U	BF474606	5AS3-0.75-0.98
5S_F1IZ1KN01AM6B2	BQ160154	5AS1-0.40-1.00*
5S_F1IZ1KN01AHEL3	CD373731	C-5AL10-0.57*
5S_F1IZ1KN01CCUNJ	BQ166638	5AS3-0.75-0.98
5S_F1IZ1KN01AF3K5	BQ167501	5AS3-0.75-0.98
5S_F1IZ1KN01BQ7AE	BE439194	5AS1-0.40-0.98*
5S_F1IZ1KN01AKVZ2	BE494055	5AL10-0.57-0.78
5S_F1IZ1KN01A0TJS	BE499257	C-5AS3-0.75*
5S_F1IZ1KN01AFL20	BE606945	C-5AS3-0.75*
5S_F1IZ1KN01EJ2PY	BQ160108	5AS3-0.75-0.98
5S_F1IZ1KN01C08K0	BF474700	5AS1-0.40-0.75
5S_F1IZ1KN01CWKHE	BQ487477	5AS3-0.75-0.98
5S_F1IZ1KN01DPK7L	BF146187	5AS
5S_F1IZ1KN01ASG9Q	CD490772	5AS1-0.40-0.75
5S_F1IZ1KN01AVX22	BE445396	5AS3-0.75-0.98
5S_F1IZ1KN01BXZYW	BM137377	5AS3-0.75-0.98
5S_F1IZ1KN01EQ6Z6	BE439194	5AS1-0.40-0.98*
5S_F1IZ1KN01BS57U	BQ170351	5AL
5S_F1IZ1KN01D47F4	BG606337	5AS3-0.75-0.98
5S_F1IZ1KN01A3MBS	BG604740	5AS1-0.40-0.75
5S_F1IZ1KN01DKMKX	BQ171338
5S_F1IZ1KN01D1NJR	BF483271	5AS3-0.75-0.98
5S_F1IZ1KN01BQ4NA	BQ170620	5AS7/10-0.98-1.00
5S_F1IZ1KN01ELFZF	BE499458	5AS3-0.75-0.98
5S_F1IZ1KN01BO68A	BF484731	5AS1-0.40-0.75
5S_F1IZ1KN01D3FI5	BG607979	5AS1-0.40-0.75
5S_F1IZ1KN01D9UXO	BQ170299	5AS3-0.75-0.98
5S_F1IZ1KN01EQ730	BE498665	5AS
5S_F1IZ1KN01EZQJP	BF201348	C-5AL10-0.57*
5S_F1IZ1KN01C0BYA	BF483271	5AS3-0.75-0.98
5S_F1IZ1KN02G2LT6	BG263803	C-5AS3-0.75*
5S_F1IZ1KN02GRB4F	BQ171195	5AS3-0.75-0.98
5S_F1IZ1KN02IYXND	BQ282249	C-5AS3-0.75*
5S_F1IZ1KN02H1VQT	BF202930	C-5AL10-0.57*
5S_F1IZ1KN02GK3U9	BF483271	5AS3-0.75-0.98
5S_F1IZ1KN02F9N2B	BG262917	5AS3-0.75-0.98
5S_F1IZ1KN02IYCJG	BQ168669	5AS1-0.40-0.75
5S_F1IZ1KN02F5SLJ	BE445396	5AS3-0.75-0.98
5S_F1IZ1KN02GMYLE	BQ160154	5AS1-0.40-1.00*
5S_F1IZ1KN02I2N10	BE498794	5AS3-0.75-0.98
5S_F1IZ1KN02JTRSO	BE494952	5AS1-0.40-1.00*
5S_F1IZ1KN02INXJ5	BF483871	5AS3-0.75-0.98
5S_F1IZ1KN02HDLLT	BF203001	5AL
5S_F1IZ1KN02JJFLO	CD454699	5AS3-0.75-0.98
5S_F1IZ1KN02JRETS	BE399939	C-5AL10-0.57*
5S_F1IZ1KN02GE7M9	CD452899	5AS3-0.75-0.98
5S_F1IZ1KN02IENAM	BE446811	5AS3-0.75-0.98
5S_F1IZ1KN02FQ65B	BF429127
5S_F1IZ1KN02FMN3L	BF483271	5AS3-0.75-0.98
5S_F1IZ1KN02HN3VZ	BQ161405	C-5AS1-0.40
5S_F1IZ1KN02GFIGM	BQ160582	5AS
5S_F1IZ1KN02GZBUF	BE446642	5AL23-0.87-1.00
5S_F1IZ1KN02HTF3P	BF473658	5AS1-0.40-0.75
5S_F1IZ1KN02JDQZ7	BF473571	5AS3-0.75-0.98
5S_F1IZ1KN02IAR70	BE445260	5AL10-0.57-0.78
5S_F1IZ1KN02I0Y1Z	BM134523	5AS3-0.75-0.98
5S_F1IZ1KN02H9KCB	BE423829	5AS3-0.75-0.98
5S_F1IZ1KN02F4MXZ	BI479113	5AS7/10-0.98-1.00
5S_F1IZ1KN02I9LBT	BF291727	5AS3-0.75-0.98
5S_F1IZ1KN02FW3EE	BQ161412	5AS1-0.40-0.75
5S_F1IZ1KN02JUPW3	BQ170900	5AS
5S_F1IZ1KN02GW646	BF482671	5AS3-0.75-0.98
5S_F1IZ1KN02I5SAC	BE590970	5AL12-0.35-0.57
5S_F1IZ1KN02I1BJ8	BQ160154	5AS1-0.40-1.00*
5S_F1IZ1KN02IQD38	CD373701	5AL23-0.87-1.00
5S_F1IZ1KN02JMN9A	BE422811	5AS1-0.40-0.75
5S_F1IZ1KN02GGQC1	BE443751	5AS3-0.75-0.98
5S_F1IZ1KN02FQT3Z	BE636795	5AS1-0.40-0.75
5S_F1IZ1KN02IOL9R	BE494952	5AS1-0.40-1.00*
5S_F1IZ1KN02HWKLH	BE444720	5AS3-0.75-0.98
5S_F1IZ1KN02FKZZY	BE445260	5AL10-0.57-0.78
5S_F1IZ1KN02I089V	BE444854	5AS3-0.75-0.98
5S_F1IZ1KN02HJUVW	BQ166587	C-5AS3-0.75*
5S_F1IZ1KN02IDV4B	BQ172093	C-5AS1-0.40
5S_F1IZ1KN02JI9RV	BF145701	C-5AL10-0.57*
5S_F1IZ1KN02J598H	BQ166848	5AS3-0.75-0.98
5S_F1IZ1KN02F90OG	BE636954	5AS7/10-0.98-1.00
5S_F1IZ1KN02GC7QK	BG607757	5AS3-0.75-0.98
5S_F1IZ1KN02G7WM3	BQ166723	5AS3-0.75-0.98
5S_F1IZ1KN02F9005	BQ162207	C-5AL10-0.57*
5S_F1IZ1KN02G1GBI	BQ160118	C-5AS1-0.40
5S_F1IZ1KN02GEYKJ	BQ168778	C-5AS1-0.40
5S_F1IZ1KN02G294D	BQ162130	5AL
5S_F1IZ1KN02FKSQX	BG263803	C-5AS3-0.75*
5S_F1IZ1KN02ITRXA	CD490979	C-5AS3-0.75*
5S_F1IZ1KN02GD5RN	BF483271	5AS3-0.75-0.98
5S_F1IZ1KN02I6R7B	BQ169857	5AS3-0.75-0.98
5S_F1IZ1KN02FVU26	BF484065	C-5AS1-0.40
5S_F1IZ1KN02F4QZ8	BE500291	5AS1-0.40-0.75
5S_F1IZ1KN02HUXJZ	CD454087	5AS3-0.75-0.98
5S_F1IZ1KN02JPL17	BE443538	5AS1-0.40-0.75
5S_F1IZ1KN02GGMMZ	BE499458	5AS3-0.75-0.98
5S_F1IZ1KN02HYP5C	BF482671	5AS3-0.75-0.98
5S_F1IZ1KN02JQ61U	BQ162350	5AS3-0.75-0.98
5S_F1IZ1KN02IMDBE	BF146187	5AS
5S_F1IZ1KN02GCOGA	BQ160154	5AS1-0.40-1.00*
5S_F1IZ1KN02HVBVH	BE404135	5AS3-0.75-0.98
5S_F1IZ1KN02IB945	BE443439	5AL12-0.35-0.57
5S_F1IZ1KN02IYBM8	BE443755	5AS1-0.40-0.75
5S_F1IZ1KN02GZJVZ	BQ159642	5AS3-0.75-0.98
5S_F1IZ1KN02H69H8	CD454316	5AS3-0.75-0.98
5S_F1IZ1KN02GKBY5	BQ162732	5AS7/10-0.98-1.00
5S_F1IZ1KN02IOMFY	BE443755	5AS1-0.40-0.75
5S_F1IZ1KN02G9A2U	BF201514	C-5AL10-0.57*
5S_F1IZ1KN02FO3P0	CD454892	5AS
5S_F1IZ1KN02HZDKL	BI479113	5AS7/10-0.98-1.00
5S_F1IZ1KN02FRXHQ	BQ160504	5AS3-0.75-1.00*
5S_F1IZ1KN02GLMHR	BQ487469	5AL
[truncated: 4,914 more rows]
