# Supplementary material for: First Survey of the Wheat Chromosome 5A Composition through a Next Generation Sequencing Approach
Source: PLoS One. 2011 Oct 18;6(10):e26421. doi: 10.1371/journal.pone.0026421 (PMC3196578; doi:10.1371/journal.pone.0026421)
Supplement: Table S4 — Known genes of chromosome 5A mapped on the assembly. (XLSX) [file pone.0026421.s005.xlsx]

## Sheet: Foglio1
First Survey of the Wheat Chromosome 5A Composition through a Next Generation Sequencing Approach (Vitulo et al).
Supplementary table 4: Known genes of chromosome 5A mapped on assembly. Asterisks to show gaps (ie: regions not contiguously covered by contigs ) in the unigenes. Unigenes showing multiple matches on same positions by different contigs were removed. Parameters: identity ≥ 96%, coverage ≥ 50 consecutive bases. Singletons were included in a separate analysis.
hits	gene_GenBank ID (Unigene ID)	assembly (contigs/singletons)	identity	region covered on unigene			region covered on contig/singleton			evalue	coverage mRNA	notes
5	VrnA1_AY280870.1	contig23305	0.99	334	*	386	918	-	970	0.9	0.6
	(Ta#S15625980)	contig90812	1	411	*	479	1418	-	1486	0.03
		contig90812	0.99	479	-	578	1575	-	1674	0.0007
		contig90812	1	577	-	621	1866	-	1910	0.6
		contig90812	1	619	-	662	2059	-	2102	0.2
		contig90812	0.93	663	-	775	2195	-	2307	2e-40		identity < 96%
		contig90812	0.96	773	-	1077	2470	-	2775	4e-144
		contig90812	0.97	1078	-	1193	2792	-	2907	3e-54
1	CBF3d-A15_EF028764.1	contig193700	0.99	898	-	1010	1	-	113	4e-05	0.11
	(Ta#S35718019)
1	CBF3a-6.2_EF028756.1	contig63173	1	719	-	947	1	-	229	2e-114	0.24	previously unmapped
	(Ta#S26728790)
12	VrnA1_AY280870.1	singletonU04IG7AN	1	411	*	479	359	-	291	0.06	0.14
	(Ta#S15625980)	singleton301CM4CM	1	411	*	479	268	-	200	0.06
		singletonY02GROCJ	1	411	*	479	139	-	207	0.06
		singletonD02DQ24D	1	411	*	479	256	-	188	0.06
		singleton302G3VRG	1	411	*	479	204	-	136	0.06
		singletonD02EMCWO	1	411	*	455	45	-	1	0.1
		singletonD03GBVIG	1	411	*	438	28	-	1	4
		singletonU04IG7AN	0.99	479	*	578	202	-	103	0.0002
		singleton301CM4CM	0.99	479	*	578	111	-	12	0.0002
		singletonY02GROCJ	0.99	479	*	578	296	-	395	0.0002
		singletonD02DQ24D	0.99	479	*	577	99	-	1	0.0006
		singleton302G3VRG	0.98	479	*	525	47	-	1	0.5
6	Q_AY702956.1	singletonD01B7BUS	0.99	1010	*	1515	1	-	506	0	0.46
	(Ta#S22214979)	singletonY01B5TH1	0.99	1014	*	1489	1	-	475	0
		singletonY02F0I9A	0.99	1531	*	2017	488	-	1	0
		singleton302JMMID	1	2147	*	2540	394	-	1	0
		singleton301D9VYT	1	2147	*	2540	394	-	1	0
		singletonD02DBPRW	0.97	2782	*	3129	1	-	356	2e-16
1	CBF3d-A19_EF028766.1	singletonD03FN8SO	0.97	90	-	215	128	-	1	1e-05	0.13
	(Ta#S26026423)
2	CBF4a-A2_EF028769.1	singletonD03GKK98	0.99	554	*	882	335	-	1	3e-16	0.34
	(Ta#S26026219)	singleton302JYOX6	0.99	738	*	844	1	-	108	0.0002
3	CBF4d-A22_EF028785.1	singletonY01AILW7	0.96	861	*	901	11	-	50	2	0.22
	(Ta#S35717998)	singletonY02F17T1	0.99	985	*	1219	1	-	236	7e-11
		singletonY02HVXZE	0.99	1011	*	1219	1	-	209	4e-10
-	CBF4b-A20_EF028772.1	none	-	-	-	-	-	-	-	-	-	not identified
	(Ta#S35718011)
3	CBF3a-6.2_EF028756.1	singleton301BVAUR	1	1	*	185	185	-	1	4e-90	0.2	previously unmapped
	(Ta#S26728790)	singleton301DP9MH	1	1	*	185	185	-	1	4e-90
		singletonK04JBIAW	0.99	1	*	185	187	-	1	2e-86
